# Supplementary material for: Identification and Validation of a Novel Genomic Instability-Associated Long Non-Coding RNA Prognostic Signature in Head and Neck Squamous Cell Carcinoma
Source: Front Cell Dev Biol. 2022 Jan 20;9:787766. doi: 10.3389/fcell.2021.787766 (PMC8812830; doi:10.3389/fcell.2021.787766)
Supplement: Supplementary file 1 [file DataSheet3.XLS]

lnc	conMean	treatMean	logFC	pValue	fdr
AC023310.4	0.165427218186992	0.674471674322835	2.02756123126645	0.00182688655896226	0.0100739744537062
AL365181.2	0.267481819756098	0.669705510622047	1.32408600167187	3.49500594720294e-07	1.15164708162712e-05
AC091729.1	0.330147290788618	0.679098961732283	1.04051201945693	0.000205303406511377	0.00182476909340046
AC019080.4	0.473096084406504	1.46975836568504	1.63537386405926	1.34524187320932e-06	3.36053248952437e-05
LINC01234	0.298847881512195	1.0787399402126	1.85186388475325	2.78467353903565e-08	1.39336813008784e-06
AC008649.1	0.34255559099187	0.809438792818898	1.24058386051993	0.000476455413861215	0.00353676518750825
BX293535.1	0.530214262373984	1.06178578372441	1.00184534714865	0.000189485017331577	0.00171808227124135
MIR1-1HG	0.709787703300813	0.216166825322835	-1.71524244805572	6.36927407506521e-07	1.83082750540704e-05
LINC02570	0.223441950642276	0.85877058976378	1.94237271072556	1.32784303292234e-07	5.12547410708023e-06
AC016735.1	0.604072814731707	0.254563327464567	-1.24669786324875	0.0145364400111017	0.0464272587588615
AC010275.1	0.396587513552846	1.90282198447244	2.2624294383084	4.49324639387813e-13	8.67196554018479e-11
AC087491.1	0.187286123772358	1.40971041543307	2.91208291490042	0.000191549364229143	0.00172522127382381
AC004034.1	0.306147370487805	0.887709540275591	1.53586141030059	0.000428870284130982	0.00327346753593761
AC011632.1	0.270464302308943	1.20470211166142	2.15516635820721	1.79154259844004e-09	1.34465225027361e-07
LINC01694	0.117857038926829	0.946078819677165	3.00492245723352	3.27940397698468e-07	1.10761869322658e-05
AL365181.3	1.31144507814634	3.47331009911024	1.40515383069517	1.58181914741478e-08	8.90432361732237e-07
AC105460.2	0.270054730471545	0.612713725322835	1.18196134951874	1.36928337055527e-05	0.000212632394668985
AC090246.1	0.299507770544715	0.627672357236221	1.067418240528	1.36809242726751e-06	3.36053248952437e-05
AC008759.3	0.375009677804878	1.12185623826772	1.5808880791881	0.000542228080098236	0.00395973046601469
AC104088.1	0.309381690861789	0.70393103296063	1.18604626802842	4.68950317145781e-07	1.40694455992195e-05
LINC00668	0.435997520601626	1.64256206187402	1.91355604583302	1.8854825185919e-05	0.000265342383606006
AC090204.1	0.714902816495935	2.8711440895748	2.00580669347456	1.15994971890711e-05	0.000184611234730596
LINC02253	0.20655034202439	0.696355508653543	1.75333058053721	2.01205138476987e-05	0.000274771970162179
POU6F2-AS2	0.167269549414634	1.06395515770866	2.66919060818901	3.43177966927457e-15	2.31816716659497e-12
LINC01807	0.286077744626016	1.06026708808661	1.88994856181267	1.52661907354141e-06	3.68296851491865e-05
FEZF1-AS1	0.403929641243902	1.00840359444094	1.31989724261739	3.74606001377709e-07	1.17695978572392e-05
LINC01518	0.387466672715447	1.44737256832283	1.90129220407002	4.53911658033681e-05	0.000543210104125379
AC025575.2	0.814534352861789	3.80657753312598	2.22444701301077	2.17243618667882e-13	4.89160214700514e-11
AL021392.1	0.364500794544715	0.758586621362205	1.05739196873296	6.57000632348484e-07	1.8491830297975e-05
AC010789.1	0.212358800626016	1.21651270714173	2.51817558653307	1.55917807579175e-10	1.50460684313904e-08
AC105942.1	2.60103113643902	1.132201838	-1.19995249878246	1.62795189635889e-05	0.00024168824307482
AC087612.1	2.03928453330894	4.70352092568504	1.20567803988119	1.16150665818658e-05	0.000184611234730596
AC110995.1	1.54869853730081	0.690608536724409	-1.16511627011938	1.06982089844829e-05	0.000176259516317517
AL033397.2	0.265403213861789	0.676796013212598	1.35053522911034	6.34523926074207e-06	0.00011906136446198
AC019171.1	1.19752257690244	0.53520880180315	-1.16187910815802	0.000301547461023459	0.0024394647894772
LINC02041	0.746780824772358	2.04921168087402	1.45631223174071	1.9083594871671e-08	1.0312774668651e-06
LINC02315	0.342196467089431	1.59699244304724	2.22246071562611	1.04470148296407e-06	2.76743471271462e-05
AC022509.2	1.24898656433333	0.356540240622047	-1.8086211380266	3.57009141201634e-10	3.0144959360213e-08
SFTA1P	1.72685446529268	0.719770211181102	-1.26253820107003	0.00139219949933129	0.00832239612210873
AC004704.1	0.220140148300813	0.714448632606299	1.69840800591618	0.00784467934989944	0.0293577889244159
LINC01160	1.13435209139024	2.57279145894488	1.18146601452678	3.78980961293287e-05	0.00048670264648621
AP005482.2	0.359505203918699	1.22879564966929	1.77316045431398	0.000193854185525362	0.00173441724930307
NFE4	0.190848773902439	0.899855169937008	2.23726290289989	0.00105612699603131	0.00663640730994558
TRPM2-AS	0.312725952918699	1.13183333574803	1.85569067703346	1.5738132181646e-15	2.12622165774037e-12
AC073365.1	0.346635277073171	3.13419357348819	3.17660389586762	8.12111259732396e-06	0.000142488611934866
LINC01133	7.30531278115447	15.1612088944803	1.05336684357944	1.69358184344876e-05	0.000248698812010791
AL391427.1	0.231533363650406	0.722494044299213	1.64176559625699	0.0046177101126863	0.0196798938871899
LINC02561	0.24557573000813	0.728812709858268	1.56938013098793	0.0132485289022364	0.0434435984148577
AC022031.2	0.39809215002439	0.941657039102362	1.24209928834031	1.29966570389193e-10	1.35065258919846e-08
AF127577.3	0.244243492569106	0.596746976968504	1.2887992281695	6.13561709877414e-08	2.67394151627221e-06
AC010168.1	0.790667250642276	1.74793410953543	1.14450822703309	3.45851609175563e-06	7.14848256765672e-05
LINC02582	0.702485815357724	2.24400553987402	1.67553523785302	0.000673552391920905	0.00464270041574052
AC005256.1	0.265750393113821	0.567559848417323	1.09470070478473	1.80626282853949e-06	4.00042800222435e-05
AC104041.1	0.186546348585366	0.73465720323622	1.97753711277393	1.59597325942856e-14	5.39039968371996e-12
LINC02870	0.376425329853659	1.26238389353543	1.74571508743326	1.14192277684667e-07	4.53746373976427e-06
MIR503HG	1.30747774992683	0.579216402897638	-1.17461203157709	1.95135006552238e-05	0.0002717808184042
AL583808.1	0.286027785105691	1.08421936334646	1.92242947355089	1.45626252116862e-08	8.55395941782089e-07
LINC01748	0.397665952056911	1.1212237138189	1.49544521294856	8.03190561444037e-12	9.86464044100813e-10
AC011374.1	1.59116514747154	3.52943743338583	1.14935466558371	2.55335631331458e-05	0.0003449584379288
AC007342.4	0.895585673886179	1.97214429224409	1.138861754971	1.96141252045609e-07	7.1618062571248e-06
LINC02820	0.331974660365854	1.44959880815748	2.12650864439219	4.2922523646744e-12	5.79883294467511e-10
AC005722.4	0.199962745829268	0.647151101393701	1.69437135920905	0.0142496806857368	0.0458364728724534
AF165147.1	0.20332804402439	0.617648468496063	1.60297675646617	0.00407131859644639	0.017573007743767
LINC02575	0.222749988902439	1.67487895240157	2.91055956725504	0.000876067670092188	0.00566300202054807
AFAP1-AS1	1.47850977688618	4.18731904985827	1.50188306386478	0.000123902201169767	0.00126812025591178
AC093895.2	0.472453265414634	1.21533108817323	1.36310586386193	3.12597411039733e-10	2.81546068209786e-08
AC011297.1	0.63100512402439	0.272487132433071	-1.21146361693775	0.00026712980970253	0.00220056324943974
AC128709.2	0.202912703731707	1.38610781443307	2.77210838207525	1.1333561420062e-05	0.000184477608174744
AP001360.1	0.133865817552846	1.50604472168504	3.4919050885125	0.00688087740300608	0.0264845167278097
AC010280.1	0.188783694691057	0.805469319031496	2.09309547253221	0.000694723297602336	0.00476432068558759
AL590666.2	1.02242411231707	2.30138194331496	1.17050667127646	3.64275657432059e-06	7.34531959986137e-05
AC156455.1	0.321235139300813	0.717145088448819	1.15863531062192	5.62561483091861e-09	3.80010281828552e-07
ADGRD1-AS1	0.325744495780488	1.18334830089764	1.86106206553385	0.000561540119523301	0.00401397196548137
G2E3-AS1	0.258211039414634	0.924062254244094	1.83943936738144	3.14957201472438e-12	5.3188397398658e-10
LINC01564	0.449751054333333	1.58996821319685	1.82179935464934	8.67825608164746e-07	2.39271917679709e-05
LINC00393	0.0772283105203252	0.765816061062992	3.30979620158004	0.00107728559654991	0.00670697161723008
AL033397.1	0.226266269	2.19106187656693	3.2755367935422	4.52976381735501e-06	8.99957487830385e-05
LINC01980	1.09316651330894	3.77288106259055	1.78715344898185	5.83638858693112e-15	2.62832032698131e-12
AC068506.1	2.46761601465854	0.446695750362205	-2.46575347965622	1.8067330807995e-05	0.000259669828953205
LINC02163	0.18113076900813	0.617812427519685	1.77013725129187	1.64542611695424e-09	1.30762981412069e-07
AC109454.3	0.626137067569106	1.43663258908661	1.19814073062188	9.11322452746535e-07	2.46239326732114e-05
AC105219.1	0.289226840528455	0.697053037409449	1.26906699014243	0.000125813982264446	0.00126846783611393
CASC19	0.532329736634146	2.64605986711024	2.31345363850851	1.36220165382096e-08	8.36515651960053e-07
MIR3142HG	0.770866308886179	0.362512243488189	-1.0884509541327	0.00266636828022809	0.0130796304818725
LINC01967	0.289076248138211	0.603846917354331	1.06273277981879	3.90240471875728e-07	1.19821563069116e-05
AC073957.1	0.46244640295935	1.25831795774016	1.44413844167027	0.000552154978793402	0.00399915256489299
AC007342.5	0.666177369926829	1.43778891356693	1.10987363305994	9.33068609426693e-08	3.93929903542332e-06
AL355607.1	1.15758320077236	0.420697602055118	-1.46026039028098	1.84324881675734e-07	6.91730319844213e-06
AC004990.1	0.191470890422764	0.818147900535433	2.09523659572025	3.81774559017459e-05	0.00048670264648621
AC009271.1	0.426326640121951	0.887870503448819	1.05839006516301	9.10762566976322e-06	0.000157748747177566
AC069360.1	0.793323034804878	0.392252241543307	-1.01612674790187	1.18343430056756e-05	0.000185909272100788
AC122685.1	0.594379549089431	2.67581884623622	2.1705240655767	5.02018602732206e-14	1.35645426458242e-11
DLGAP1-AS2	0.569916661504065	1.32605555996063	1.21831834814222	0.0159971522455684	0.0496831096178458
AL035446.1	1.09851522073171	2.52259189862205	1.19935196851753	0.00683732726980068	0.0264677052765064
MAGEA4-AS1	0.191218382308943	0.826676032267717	2.11210083956634	4.79048480802442e-07	1.40694455992195e-05
LINC00392	0.836279003926829	8.98359906607874	3.4252372949012	0.0125790304206892	0.0419611607366694
AC023906.5	0.428426663845528	0.876804177055118	1.03320639984202	0.00135038975679947	0.00811042084107573
AC026355.2	0.239897754447154	0.578898382023622	1.27089047094267	4.09188626238001e-08	1.90625460016393e-06
LINC01010	0.304615277292683	0.661800898409449	1.11940895138455	0.00404883281250198	0.0175319651592634
CASC8	0.215676782756098	1.42968255102362	2.72875205800417	6.62480536854228e-11	7.45842671075052e-09
AC104695.4	0.479936911715447	1.00466299925197	1.06579497040975	0.000794402725214555	0.00528114430008063
LINC02428	0.254427951495935	1.02288341610236	2.00731264306117	4.0025532240598e-12	5.79883294467511e-10
AC105460.1	8.95371357820325	18.5921208459528	1.05413327769707	0.000374449302288833	0.00294116864762915
