# Supplementary material for: Identification and Validation of a Novel Genomic Instability-Associated Long Non-Coding RNA Prognostic Signature in Head and Neck Squamous Cell Carcinoma
Source: Front Cell Dev Biol. 2022 Jan 20;9:787766. doi: 10.3389/fcell.2021.787766 (PMC8812830; doi:10.3389/fcell.2021.787766)
Supplement: Supplementary file 2 [file DataSheet2.XLS]

lnc	conMean	treatMean	logFC	pValue	fdr
AC245041.2	4.35993609252032	3.77308792776378	-0.208561267287689	0.210351355798614	0.31263441329365
MED14OS	0.526938685170732	0.46305864580315	-0.18644017837162	0.0699211601942963	0.141624418924279
AC022034.1	1.64136254930081	1.08776283264567	-0.593529904190085	0.0418027270568976	0.0977084502662088
HS1BP3-IT1	0.562961301447155	0.529731916409449	-0.0877733195395954	0.0190299042385974	0.0567536437667662
AL451042.2	0.547163231869919	0.694391851874016	0.343778731382568	0.039485399889399	0.0934234242567041
AL049629.1	0.530213170788618	0.421016603307087	-0.33269537912835	0.00340028734618654	0.0154673003525186
IDH1-AS1	0.387682305788618	0.415311103543307	0.09931755289313	0.282752371747097	0.387815689573937
AL137003.1	0.622783215121951	0.659794061913386	0.0832857315437237	0.712029271148618	0.760436004206943
AC090617.5	1.46576333779675	1.60029789330709	0.126688301179231	0.343029112226934	0.447328504458096
LINC02693	0.730352545943089	0.80097178092126	0.13315838542309	0.411938015673775	0.510576384564468
AC023310.4	0.165427218186992	0.674471674322835	2.02756123126645	0.00182688655896226	0.0100739744537062
SLCO4A1-AS1	0.438940475471545	0.494705883102362	0.172545746529877	0.148921916651466	0.247194965780539
AP001462.1	0.438980769081301	0.496400307811024	0.177346270664928	0.20218799758545	0.304521722115878
LINC02541	2.63105131829268	3.79730400652756	0.529336115260353	0.00185663505838766	0.0101963982271615
AC018553.1	1.22083077449594	1.30761078706299	0.0990699487436508	0.297102571942713	0.402997564954423
PVT1	1.71271933015447	2.5021303886063	0.54686822094021	7.89274533444973e-06	0.000140303933511073
AC138207.2	0.485184382341463	0.490956792299213	0.017062950547833	0.786263972509374	0.818999712305447
AC245140.2	0.560178038414634	0.625804579259843	0.159826791224909	0.407961835331278	0.507978285283462
AC067930.3	0.390880349227642	0.417447567055118	0.0948679435015216	0.660578603072202	0.720295653307218
SNHG26	1.07155208303252	1.42386107337795	0.41010641467323	0.00358181492821686	0.0161840534047524
WAC-AS1	6.35912310794309	7.25809221299213	0.190762547545466	0.0187986688612599	0.0564377814034714
HM13-IT1	0.670371731113821	0.706058751188976	0.0748269218735487	0.650472692602562	0.71388189090663
AC135050.5	0.390865623495935	0.497538575574803	0.348135680576593	0.0278739397517225	0.0736941146860609
LINC01806	1.47427547441463	1.64276597883465	0.156120851876883	0.905305280188048	0.918908665314841
AF001548.2	3.88736153284553	3.65789914044882	-0.0877759915201901	0.458230904246308	0.551755750121891
ITGB2-AS1	0.922114088552845	0.541252357102362	-0.768643856469523	0.0232667925209604	0.0644127801143801
PXN-AS1	1.03540717300813	1.11371159348819	0.105177463120132	0.0297949252863558	0.0772609291014716
ZNF236-DT	0.580700438796748	0.458949382984252	-0.339459075004716	0.000158701011899028	0.00150989483856047
AC092171.5	1.02431107122764	1.42248503179528	0.473759560347374	0.00217654747364278	0.0113533422273799
AC106886.2	0.369647082691057	0.488543512236221	0.402338534448141	0.00132630169456731	0.00803512820341003
AC084809.1	0.375401923260163	0.527723835370079	0.491347104893927	7.15361067439743e-06	0.000130601730015013
MIR762HG	0.598142276894309	0.674609186818898	0.173563273719053	0.112174994220525	0.199405812094644
TAF1A-AS1	0.417095462487805	0.486738772866142	0.222770084601188	0.445608713894656	0.538959151720394
AC104113.1	0.540398050243902	0.460056287944882	-0.232212083540381	0.154433331096938	0.251372936428371
AC073569.2	1.21696811747967	1.39026091523622	0.192064291734642	0.0389852842065915	0.0928908623687921
LINC01063	0.439485409195122	0.656422882669291	0.578810262514773	0.00403442070754301	0.0175319651592634
AC116913.1	0.392462574211382	0.409155679645669	0.0600947955499544	0.755496150494021	0.794918457412323
SNHG21	0.856582698105691	1.02680590498425	0.261499055732369	0.0291425273077764	0.0764496201802057
SNHG20	1.140849115	1.30942397554331	0.198824301935419	0.067524636499162	0.138641008982322
AL691482.4	0.524633014235772	0.934285091275591	0.832554249790829	0.00259679355701382	0.012993585538984
PRR34-AS1	4.08173545613821	4.92149061162205	0.269912660446479	0.307764406523961	0.414959793626618
ALOX12-AS1	0.553485658552845	0.553351275244094	-0.000350321042144719	0.540336369606921	0.624460594815184
AC068338.2	0.847893634439024	0.939655525937008	0.148248672684009	0.240445083663947	0.346682292454634
AC002116.2	0.719297469373984	0.723997045629921	0.00939528176708426	0.0155428369026244	0.0487201221704073
LMO7-AS1	0.704830677430894	0.745462234291339	0.0808585480211333	0.520839538605367	0.607121843533952
AC015819.1	0.510749263113821	0.512596593299213	0.00520867305145922	0.870756198082461	0.887842734799551
AC068580.1	0.831488922650407	0.88987107907874	0.097899295781767	0.544970940246843	0.626605601359586
AC131157.1	0.35012615302439	0.634051552275591	0.856725315733398	0.000441631051307439	0.00332707120894071
AC020910.5	1.37108330180488	1.49453586994488	0.124381296717267	0.507306083447255	0.596493053731281
AC139768.1	0.704788527300813	0.474030517346457	-0.572210499376149	5.77260029760392e-06	0.000111411185743756
AL512791.1	0.864297570902439	0.940312574283465	0.121612303868813	0.247517878686725	0.355363075564044
AL078644.2	0.606390419788618	0.530566504031496	-0.19271336335417	0.257680971319715	0.364531399024453
LINC00638	0.511204434951219	0.489719650622047	-0.0619442652556504	0.0657077546383639	0.136361254249508
MAFA-AS1	0.490058047780488	0.884213656606299	0.851442369000165	0.0139953545820677	0.0453422638857877
UBA6-AS1	1.40176345495122	1.55422962437008	0.148956747857429	0.109822993015749	0.197039659447911
AL031775.1	0.826543241235772	0.778538753425197	-0.0863214428647002	0.135627505466825	0.231062748910064
AC015813.1	0.808412011341463	0.687597295188976	-0.2335268876833	0.103741281639575	0.188379665987992
AC008972.2	0.694395726723577	0.612022106535433	-0.182174304832958	0.0165419084246315	0.0507911779129026
LINC01405	0.515411099934959	0.313756641637795	-0.716077609002354	0.0292252398549524	0.0765180214031796
MINCR	1.73508064172358	1.84530481658268	0.088856430662182	0.0370390031028461	0.0899994481869516
CT69	1.7154711703252	3.30979550450394	0.948137202353204	0.0459215237910091	0.104620917421156
TENM3-AS1	0.520734214373984	0.287629244606299	-0.856336832058798	3.07245526114006e-07	1.06433001482057e-05
AC107068.1	0.493349864788618	0.467694496110236	-0.0770446624645158	0.456113382129929	0.549695967223492
SNHG3	5.29645964702439	6.24944916409449	0.238700703883175	0.0459216906223135	0.104620917421156
AL365181.2	0.267481819756098	0.669705510622047	1.32408600167187	3.49500594720294e-07	1.15164708162712e-05
PAXIP1-AS1	1.87105480208943	2.77291414964567	0.567551135862617	0.000155391025765546	0.00149939026095426
AC055736.1	0.864432054747967	0.804938492362205	-0.102874023993302	0.862341731394998	0.881417073286638
AC027763.2	0.320613297487805	0.546452891	0.76926286563537	0.000230810080530679	0.00196301323216268
AC016888.1	4.19503238782114	5.19578195114173	0.308658938113459	0.0245741545223799	0.0672058355460228
RASSF10-DT	0.735158042308943	0.728212477448819	-0.013694969372177	0.557239313623285	0.636912278092266
LINC00886	0.501071789373984	0.415852322755906	-0.268946025246178	0.0119981906075066	0.0405238887768535
UCA1	1.66874903000813	1.84356456315748	0.14373094348463	0.952568961899989	0.959672384434665
AL023754.1	0.415193509097561	0.570597422897638	0.458689341417435	0.141661093825847	0.23833641065843
LINC00491	1.23529476120325	1.9890877171811	0.687251566139693	0.000336934487714687	0.00268283766823425
AL392172.1	2.21327184247967	2.59363134070079	0.22879276986544	0.00842219907275211	0.0309950266835482
AC091729.1	0.330147290788618	0.679098961732283	1.04051201945693	0.000205303406511377	0.00182476909340046
SP2-AS1	0.487660939642276	0.432073162952756	-0.174602796286955	0.0699211601942963	0.141624418924279
SOS1-IT1	0.653471925756098	0.662601525818898	0.0200162688508372	0.888695312309084	0.904086872687931
AC005392.2	6.6296837258374	4.7567707247874	-0.478957557682806	0.332449263809204	0.438185570273816
AC005104.1	0.484590994430894	0.457590836559055	-0.0827094323460815	0.482956380640914	0.574360977329115
COX10-AS1	0.687562401788618	0.658495167905512	-0.0623178016839593	0.343029112226934	0.447328504458096
AL121672.3	0.377648852813008	0.504563977984252	0.417991808175791	0.0296633249787815	0.0772609291014716
AC040977.1	1.59770802761789	1.55918426358268	-0.0352123526858267	0.670753421232493	0.727277585943096
AC034223.2	1.25303794830081	0.526796004779528	-1.25011379804377	0.152331005072162	0.250668925520695
AP006621.2	0.471012120796748	0.524925479267716	0.156348440047155	0.752776947114492	0.794532543399749
LINC01503	7.05237333005691	8.95815216133858	0.345092323389896	0.00135073626146709	0.00811042084107573
AC104411.2	0.353364476585366	0.507934847409449	0.523486440637456	0.0945436209270243	0.177154551834133
INE1	0.569678079894309	0.62210636619685	0.127014374675686	0.275756378296476	0.381317161799938
LINC01836	0.577376865813008	0.432942264669291	-0.415338657067752	0.00237513014199374	0.0123415416224367
AC020907.1	0.923933178487805	0.996732855622047	0.109418369704202	0.082339792344391	0.15985424164837
LINC00853	0.440427706691057	0.538018675244095	0.288751021562951	0.102631332829588	0.186866483359533
AL122035.2	0.485126968642276	0.425971109692913	-0.18760679548428	0.067001358228147	0.137776004514805
LINC02604	1.17643236042276	1.4246076681811	0.276146286499297	0.245386218984408	0.352677427497803
HCG11	1.82310283582114	1.74253003646457	-0.0652124173833611	0.319526185172168	0.425719798981853
AL451165.2	2.01622481607317	2.28111783477165	0.178084459965725	0.194859779452128	0.297463911909407
AC037459.2	0.771226722455285	0.706040458007874	-0.127404184634823	0.430113190731	0.525866896540797
AC036214.2	0.783133381894309	0.986121437874016	0.332507275361644	0.00459557086788265	0.0196475197547768
AC087741.2	1.37364218198374	1.7048011426378	0.311597217594672	0.0155054750295668	0.0487160389882436
AC124016.3	0.746629305593496	0.541055875251969	-0.464614546332134	0.767492271421248	0.805033563808948
LINC00957	0.832795696666667	0.556536465433071	-0.581486394709444	0.000237313446645855	0.00199136935663696
LINC02167	0.78229018301626	0.035706244	-4.45345557316166	0.0377066492433499	0.0907693076514973
AC019080.4	0.473096084406504	1.46975836568504	1.63537386405926	1.34524187320932e-06	3.36053248952437e-05
C6orf99	0.481227479504065	0.509056995496063	0.0811081666657121	0.549633849286979	0.629817922295766
AL158206.1	2.49428813449593	2.65377743752756	0.089419250652256	0.387464880822358	0.488762888880491
LINC00909	1.7185475094878	1.4571189666378	-0.238071064563063	0.0378397228516907	0.0908018926689772
AL049555.1	19.5915249979512	24.3489007481102	0.313626941189372	0.00151530238158954	0.00882402378244599
AC110285.2	0.498645675943089	0.634464618362205	0.347524673041543	0.542070923713583	0.625395233080317
LINC01322	0.962312001138211	1.06367252066929	0.144477421850564	0.0608159561097817	0.128781123360995
LINC00462	0.277161113333333	0.661663074874016	1.2553719134351	0.112353047831446	0.199459878607469
AC022509.3	0.676601238121951	0.493647412409449	-0.454824852226971	0.00046396353110428	0.00346306480951316
LINC01234	0.298847881512195	1.0787399402126	1.85186388475325	2.78467353903565e-08	1.39336813008784e-06
AC008011.2	1.01199741458537	1.29307049728346	0.353595327707989	0.029917890627695	0.0774311690383447
AC008649.1	0.34255559099187	0.809438792818898	1.24058386051993	0.000476455413861215	0.00353676518750825
ZBED5-AS1	3.8816446063252	3.12960208326772	-0.310688798792133	0.000598256517566377	0.00425391871174829
AC008915.3	0.748384202471545	0.645460540015748	-0.213450205653069	0.0261794264795873	0.0703149208229074
AC008663.1	0.567740069455285	0.693768099259843	0.289222937905886	0.679368947532377	0.734036032752753
LINC01004	0.840366395292683	0.883727781913386	0.0725835666725317	0.675861983474279	0.731642259353967
CCNT2-AS1	0.555873741430894	0.507659009559055	-0.130897457395128	0.434214450671386	0.528014151986537
AP003555.1	0.936077324731707	0.565098019	-0.728126576948835	0.01273109104958	0.0423638029753265
AC012306.2	1.60972687990244	1.72531752037008	0.100045964948647	0.332450192102636	0.438185570273816
SH3RF3-AS1	0.488308974691057	0.336129827826772	-0.53877572203937	0.0200707326463891	0.0585673617261147
AC018755.4	0.538637734243902	0.388921750472441	-0.469835381484738	0.00265617079956894	0.0130796304818725
LINC01176	2.05014426297561	2.47560084576378	0.272053288181968	0.13471302498125	0.230085078065321
AC093227.1	0.637989622276423	0.503393191818898	-0.341847252099064	0.00791529250261637	0.0295402214669467
AC124045.1	0.458362127552846	0.410318251322835	-0.159744517447992	0.0270155083606467	0.0718463618016411
AC005476.2	0.46249050899187	0.460678314637795	-0.00566407161730087	0.666931946684924	0.723714907607496
AC092903.2	0.347954399398374	0.46780973223622	0.427023627196902	0.0028547434422609	0.0136741797247325
SNHG5	22.7569138979431	31.7314005053228	0.479606273131862	0.0121176809314278	0.0408254038363066
LINC00960	0.630498814146341	0.736844793259843	0.224867109327874	0.529970798971188	0.616170868683369
UNC5B-AS1	3.05075702710569	3.07985203532283	0.0136937582497383	0.739591900740721	0.784292510126149
AC107027.3	0.656469601577236	0.661990726267716	0.01208279931092	0.579186860173444	0.65370212873377
AC106782.5	0.553387725471545	0.65917998311811	0.252381789508269	0.262865831136911	0.368012676807821
AC005261.1	5.63891332926829	5.62591420431496	-0.00332961714228519	0.962326002842509	0.968058398987513
AL136295.7	1.29823767505691	1.17127059059843	-0.148480118858663	0.404994762708272	0.506149791321809
LINC00265	0.912316169788618	1.04817206590551	0.200269773759879	0.24824149208642	0.355646082511934
AP005482.4	1.2040736860813	1.57890891438583	0.391004262153633	0.0147393426382163	0.0468985513457538
AC002467.1	1.50552809633333	1.56064646066929	0.0518741229429345	0.56490846683144	0.642416951758649
BX293535.1	0.530214262373984	1.06178578372441	1.00184534714865	0.000189485017331577	0.00171808227124135
MED8-AS1	0.525659735414634	0.482447967866142	-0.123755875560087	0.519707992711809	0.606325991497111
AP005230.1	0.587048752682927	0.730618409637795	0.315637786313436	0.625482931335357	0.692078165629867
KDM4A-AS1	0.70730674601626	0.727774620188976	0.0411557194693345	0.116183070833193	0.204645800124698
TMEM147-AS1	0.765457002837398	1.05026901914961	0.456365665375133	0.0128886565928307	0.0426778800414566
AP001453.4	1.65621352111382	2.00177372689764	0.273390227603164	0.00833579046107473	0.0307695434779015
AL139089.1	0.463815844821138	0.466425259519685	0.00809381460711678	0.949782523860107	0.957579246070899
HDAC4-AS1	0.432759340308943	0.46120683707874	0.0918489422955819	0.280016620425379	0.386022912443558
LINC01184	2.04043550991057	2.23690144204724	0.132624579168089	0.0870897012800318	0.166654654999041
AC079949.2	0.341544425707317	0.672811718417323	0.978129586960981	0.173492742643628	0.273180297565899
AP002761.4	6.95019352758537	5.77651356479528	-0.266854138431021	0.0486529778515274	0.109368008448275
MIR1-1HG	0.709787703300813	0.216166825322835	-1.71524244805572	6.36927407506521e-07	1.83082750540704e-05
AL122035.1	1.38398167986992	1.31362109146457	-0.0752756494800166	0.274217888843854	0.379967556746715
AC023906.2	0.791022869650406	1.54962151459055	0.970124578362655	0.000135867694235214	0.00135968336971685
AC008764.2	1.9546915464065	1.73640289687402	-0.170839231223163	0.213872876751182	0.316475636901256
MCF2L-AS1	0.825213521235772	0.84223213880315	0.0294504682996617	0.410433406963466	0.509646629418789
POLR2J4	1.2688991170122	1.16174235160236	-0.127287226406146	0.784920227955472	0.818230885777656
DANCR	10.5356168322683	15.5319098816614	0.559960459087482	0.000337588751739321	0.00268283766823425
AC019131.2	0.680528512528455	0.62416950115748	-0.124717744031254	0.81601322278853	0.844776907269965
LINC01963	1.62116377791057	1.15330619759843	-0.491254253464881	2.01350296417881e-05	0.000274771970162179
LINC02570	0.223441950642276	0.85877058976378	1.94237271072556	1.32784303292234e-07	5.12547410708023e-06
OLMALINC	1.67699741360163	1.74259423218898	0.0553562092360942	0.405982350471701	0.506915115977142
AC008438.1	0.698936054715447	0.786091218661417	0.169536263455234	0.0212218555201887	0.0606146444139005
AC016735.1	0.604072814731707	0.254563327464567	-1.24669786324875	0.0145364400111017	0.0464272587588615
AC010275.1	0.396587513552846	1.90282198447244	2.2624294383084	4.49324639387813e-13	8.67196554018479e-11
AC018904.1	1.80612207354472	1.50064259227559	-0.267314994575862	0.00244527723526879	0.0125135210032126
AL133215.2	0.503993320170732	0.506112886385827	0.00605459531996189	0.0219190369808222	0.0614369687989436
AP001160.1	0.421342176414634	0.477795479968504	0.181400868586149	0.4229903673079	0.520929796019118
AC015660.1	0.901205462195122	1.45720579513386	0.693276674761842	0.0414348746692862	0.0971849230524404
LINC00847	4.19234428965041	4.17042243168504	-0.00756367581902717	0.8928435612503	0.906941091164778
AC025171.2	0.498927025471545	0.438930497086614	-0.184836305414708	0.228062436213544	0.333454925675864
AC087491.1	0.187286123772358	1.40971041543307	2.91208291490042	0.000191549364229143	0.00172522127382381
AC007383.1	1.28414603271545	1.20517333137795	-0.0915686208642428	0.200952874668558	0.304017170971133
AC134312.5	1.0619524335122	0.652868481724409	-0.701854847218921	0.0508935374589262	0.1125321916645
LINC02012	0.604855369195122	0.833634333291339	0.462824484681032	0.0177643897334871	0.0539318888313283
AC104825.1	0.968021113918699	0.687551674149606	-0.493570369205295	0.000266524512713245	0.00220056324943974
AL359091.4	1.15114791613008	1.01189891722835	-0.1860080432515	0.16322563534249	0.261586990922543
EMSLR	4.42012084590244	7.67525893122047	0.796129608444002	2.05912421061257e-08	1.0699526186683e-06
AC113346.1	1.25747732844715	1.44450238773228	0.200040199299756	0.827537361456992	0.854742335877979
ATP2A1-AS1	1.93299217539837	1.50198582585039	-0.36396459935354	0.425018379774129	0.522474823543993
AL445222.2	0.459597294162602	0.494943851173228	0.106894563891995	0.337712945772232	0.442531706826659
ZFAS1	29.6645253652358	35.2830928027087	0.250238328709538	0.00082823529556317	0.005431776137407
AC090198.1	0.627432407699187	0.652933674748032	0.0574764015217768	0.693858462715399	0.746339795484478
LINC01527	3.03717074604065	4.05174321065354	0.415814725290991	0.487327143050323	0.578060819464386
AC067852.2	2.11483098820325	2.15833493259055	0.0293763895558052	0.700328502313046	0.751504214952284
AC104794.3	1.99277533264228	1.36541765527559	-0.545436756946994	0.341251176556754	0.44587073455336
AL359921.2	1.27197861291057	1.50173357499213	0.239554471363541	0.140271990897025	0.237180800628136
GAS6-DT	0.78196081298374	0.598830240818898	-0.384949231359952	0.0864454376594715	0.165656897487802
AC012676.1	0.332156399829268	0.507361462267717	0.611151228718839	4.11919828239498e-05	0.000515281192547742
NCK1-DT	2.56136364949593	3.35216011893701	0.388178968262368	0.000373172826144498	0.00294116864762915
AC091982.3	1.19570136212195	1.21402258526772	0.0219381536475005	0.994416637126056	0.995153242042446
AC005034.6	0.878166162626016	0.787888802401575	-0.156501914539102	0.104860682070818	0.189647753131994
AC060766.7	0.70250379196748	0.613341893393701	-0.195814517263809	0.0887166462289053	0.169288402620411
LINC01389	0.703361856073171	0.42424127523622	-0.729382108247726	0.159037728483169	0.257009534905217
AC129492.1	0.919467427731707	0.890770392031496	-0.0457448621126262	0.613145554865807	0.680657062139446
ASMTL-AS1	1.38841007261789	1.12568318770079	-0.302632884338219	0.230094039198696	0.335336620234561
AL133243.2	0.524603431894309	0.837446813606299	0.67477032197666	0.000522122372023419	0.00383362676415021
AC018645.3	2.71813645031707	3.16407872648819	0.219167615285467	0.0864456792960033	0.165656897487802
AL035258.1	1.35258809465854	0.967373375850394	-0.483577823034395	0.169867392593775	0.268724645660644
C1RL-AS1	0.727498866821138	0.737279774165354	0.0192671791559182	0.508427143537365	0.596772433465665
PAN3-AS1	0.412041463349594	0.427925080976378	0.0545687169897657	0.84602870103323	0.870513918580269
AC079684.2	0.483434332577236	0.544678997283465	0.172086304038731	0.41643849270081	0.514267279377326
AC026979.2	1.36000738242276	1.61047960244882	0.243875905596246	0.16060138405551	0.258917028471353
IL20RB-AS1	0.384195752918699	0.462720400188976	0.268299134274096	0.256842327081209	0.364254654840672
SNHG11	2.76363326409756	2.81543568726772	0.0267920140468079	0.390353966162319	0.491489476500739
AC004034.1	0.306147370487805	0.887709540275591	1.53586141030059	0.000428870284130982	0.00327346753593761
LINC01614	2.31653916309756	1.36887975799213	-0.758975346344473	0.0293845648189336	0.0767863579697859
AL390728.6	2.55371507902439	2.61220103269291	0.0326683588499999	0.574408602460803	0.650482834806827
AC108136.1	0.420256541089431	0.583160334897638	0.472622320020663	0.549571300227465	0.629817922295766
AL365226.1	0.50800968004065	0.605571297102362	0.25344083843944	0.728750574635466	0.775229941994106
AC019069.1	1.79005529456911	2.26007405759843	0.336365894486565	0.00669525068552189	0.0259921944716669
LBX2-AS1	2.18685385890244	2.04099104752756	-0.0995869582447786	0.0451654661924404	0.103596850298789
AGAP2-AS1	11.5056677719756	12.0887872282913	0.0713247998646169	0.426034512269839	0.523247841887775
AC090181.2	0.33017042300813	0.469283675929134	0.507249388978608	0.0021013586070943	0.0110895917116578
FOXN3-AS1	2.28155386502439	2.98211135271654	0.386317414529757	0.0923823668281783	0.174313655844789
AC011632.1	0.270464302308943	1.20470211166142	2.15516635820721	1.79154259844004e-09	1.34465225027361e-07
LINC01816	0.648028064178862	0.829278021629921	0.355799563750616	0.146005750462883	0.244428462051245
AC132872.3	0.582381175772358	0.648325617629921	0.154754855755755	0.324655810138216	0.430009803428166
AL391244.2	1.29073829608943	1.4019957643937	0.119285474427543	0.379824625650006	0.481824478171979
BAALC-AS1	0.693723286048781	0.658089930653543	-0.0760755644538508	0.347499795291725	0.450549158770749
LINC01694	0.117857038926829	0.946078819677165	3.00492245723352	3.27940397698468e-07	1.10761869322658e-05
AC064807.4	0.554639297170732	0.405644602551181	-0.45133354524574	0.00286439145973302	0.0136741797247325
TP53TG1	14.613803952626	16.8439402121496	0.204897901242129	0.0551887163196752	0.119678901681992
AC009065.3	0.906113069162602	1.03695474188189	0.194589935713872	0.0506810180733246	0.11225778220198
KCNMB2-AS1	1.42616408871545	2.76555702803937	0.955430109875768	5.09721901465109e-08	2.29544762959787e-06
AL021807.1	1.99009841443089	1.23625275266929	-0.686866043422692	0.146491544836672	0.244635447557903
PCCA-DT	5.68401940208943	7.88594585808661	0.472372326333012	0.000178746108195817	0.00165401364501746
AL365181.3	1.31144507814634	3.47331009911024	1.40515383069517	1.58181914741478e-08	8.90432361732237e-07
LINC01139	1.68862608109756	2.47267710346457	0.550223954483233	0.00707195318108932	0.0270657471604863
ETV7-AS1	0.468890444260163	0.344083023385827	-0.446494164883056	0.0918721269505866	0.173918320307294
LINC01127	1.43156644147154	0.879266333212598	-0.703222495208659	0.183082180849113	0.284630640192349
AC145098.1	0.610349178845528	0.528853145551181	-0.206767676601894	0.16215434543146	0.260516625253551
SNHG30	4.28655328348781	5.4916623916063	0.357424859555112	0.00546756676277392	0.0223162619229836
AC105460.2	0.270054730471545	0.612713725322835	1.18196134951874	1.36928337055527e-05	0.000212632394668985
LINC01943	0.661343436682927	0.536731650614173	-0.301198694991323	0.00254628610134829	0.012884016939781
AC024075.3	0.796793541422764	0.697235022850394	-0.192560914009143	0.0371979826801863	0.0900617824389457
IER3-AS1	0.608166264308943	0.796144593889764	0.388564682797461	0.0823527403310625	0.15985424164837
LIPE-AS1	0.845212296650407	0.602397400614173	-0.488598211913835	0.0701916976478544	0.141959556171035
AC005840.2	0.600715150861789	0.809113240968504	0.429660580814473	0.0142472975454457	0.0458364728724534
AC011468.1	0.978236873495935	0.920693873385827	-0.0874623000367536	0.479706786371351	0.572006944737595
AC090246.1	0.299507770544715	0.627672357236221	1.067418240528	1.36809242726751e-06	3.36053248952437e-05
DTNB-AS1	0.56436447599187	0.430408025220472	-0.39092220205804	0.655243674053189	0.716510494860424
AL021707.6	2.3484310476748	2.78630970873228	0.246658392571988	0.140743087746345	0.23767988943164
AC012073.1	1.43958951866667	1.52452685794488	0.0827040633966779	0.288276182325764	0.393792843601726
LINC02846	0.626904248577236	0.859806416015748	0.455766768927596	0.0040041991030981	0.0175070323245487
AC099066.2	0.958381473699187	0.687745939992126	-0.478724302089697	7.75047465788843e-05	0.000887363666339599
AC005046.2	0.491591817804878	0.475407750141732	-0.0482954808587008	0.209079812334876	0.311430318562828
TAPT1-AS1	0.424757212886179	0.443075512716535	0.060914149849568	0.870756198082461	0.887842734799551
AC009283.1	2.61557230461789	2.77981534028346	0.0878623973895012	0.477534784887756	0.570928756091468
HOXD-AS2	0.435154434943089	0.559459431464567	0.362506019899573	0.0793124317602874	0.15551682918454
MRPL20-AS1	6.26303087563415	6.29557563188976	0.007477304672586	0.779546102679024	0.815775975770226
AC005670.3	0.763584729170732	0.751306474440945	-0.0233867159108269	0.289071197797999	0.394479988106158
LINC02084	0.510534486154472	0.449650750062992	-0.183203541907104	0.0156922979202573	0.0489614191461146
AC092171.3	0.608517235349593	0.887167198259842	0.543907899178573	0.0103270767836853	0.0358660173130047
AC022150.2	0.614447446333333	0.590992214433071	-0.0561504973575986	0.0173465701251635	0.0527875140338946
CCR5AS	0.458106123154472	0.35593292476378	-0.364076454150629	0.000553546654059947	0.00399915256489299
ZNF710-AS1	1.74943644958537	1.06342913515748	-0.718166359751857	1.80386216178808e-05	0.000259669828953205
AC018413.1	0.495776709707317	0.539591064322835	0.122175958344613	0.240445083663947	0.346682292454634
SDCBP2-AS1	0.518342169056911	0.51108871623622	-0.020331027068669	0.0696514791816454	0.141502478758501
AC244205.1	0.547187818447154	0.471195288433071	-0.215710999680562	0.639162530269967	0.703755972611838
LINC01589	0.499609658455285	0.780476292165354	0.643553442003824	0.101895314727701	0.186534345558573
MUC12-AS1	0.918317391682927	1.3167261535748	0.519890558317357	0.841921351626633	0.866947977170412
TMEM44-AS1	2.90691993304878	4.02791856509449	0.470543180736851	0.00546756676277392	0.0223162619229836
AC007773.1	0.415113128780488	0.443607525220472	0.0957792783677578	0.490647190600645	0.58145996008901
AL118558.3	1.01081082469919	1.28643959423622	0.347870696609557	0.0826618995372189	0.160224140996819
LINC01003	1.29711285700813	1.64696580437008	0.344506592351461	0.00662492153552659	0.0259798163933428
EPB41L4A-AS1	2.82335596377236	3.05067359709449	0.111716796152204	0.0440508316728788	0.102080057615882
LNCTAM34A	1.27314053257724	1.48569334735433	0.222744692492813	0.00855331439466979	0.0310564676333143
LINC00649	0.878536553943089	0.861011415614173	-0.0290699492556702	0.891460480086119	0.906217538447214
MKLN1-AS	0.49953201596748	0.498656616716535	-0.002530452542856	0.610690974127039	0.678489725366472
DBH-AS1	0.532936634894309	0.415565893692913	-0.358886755318676	0.0211236043555586	0.0605902112194473
AC008735.2	1.46024368436585	1.65530037756693	0.180883893065449	0.429089628844562	0.525566716744337
AC021028.1	0.708328424601626	0.734532421874016	0.0524077344432955	0.362970617446684	0.465691646885537
AC008759.3	0.375009677804878	1.12185623826772	1.5808880791881	0.000542228080098236	0.00395973046601469
LLPH-DT	0.397035261406504	0.442566891598425	0.156628385883363	0.15800243617883	0.256266928762802
AC104088.1	0.309381690861789	0.70393103296063	1.18604626802842	4.68950317145781e-07	1.40694455992195e-05
AC006504.7	0.986127489463415	0.799600362291339	-0.302495048766626	0.0663519073749685	0.137486851017765
SH3BP5-AS1	0.571502338065041	0.430644962362205	-0.408260445765133	0.0134374402965048	0.0438501976825555
AL031600.1	0.449633061471545	0.506873572755905	0.172877826351693	0.744215512165851	0.78795858694049
AC012146.1	0.666008905821138	0.620014467	-0.10323959026871	0.525397664407876	0.611907107426759
OR2A1-AS1	0.499037738284553	0.71839162380315	0.525621609529292	0.00023248121180313	0.00196301323216268
BX322234.1	0.910159008300813	1.06418042990551	0.225552261115005	0.48735105356768	0.578060819464386
SPATA41	0.372463131512195	0.491390328834646	0.399771837365598	0.0264159939494325	0.0706693224270957
AL158212.3	1.07725629156911	0.803386019787402	-0.423196262843719	9.85005527054306e-05	0.00106459397364029
AC008280.2	0.592588189414634	0.78312698523622	0.402216388751721	0.100078183474033	0.184959816516304
AC027796.4	0.827604717691057	1.01435136737795	0.293543708584716	0.436273524762235	0.5300409460016
AP000254.2	1.39349368352033	1.25511953508661	-0.150881692831373	0.548467364836307	0.629549201269202
AL161421.1	0.840166131056911	0.987211123173228	0.232684021022855	0.101530851724042	0.186369810705409
AP002336.2	0.509808625471545	0.727892204283465	0.513769030673962	0.0534355143261564	0.116250209105696
LINC02158	0.292295242414634	0.577447824322835	0.982264249657554	0.278775668870133	0.384704727930081
BACE1-AS	2.0914095128374	1.78162792852756	-0.231279500641068	0.00914281305932968	0.0326715427060318
LINC00668	0.435997520601626	1.64256206187402	1.91355604583302	1.8854825185919e-05	0.000265342383606006
AL355574.1	1.38350349725203	1.82691228762205	0.401081079177631	0.000120418924234319	0.00125143051261973
AL359643.3	1.26069908920325	1.31414179323622	0.0598969817954612	0.561365499634138	0.64000404219892
AL691432.2	1.94637382554472	2.15734474908661	0.148467916758982	0.740913116693568	0.785077349531773
AC006547.1	0.847929856666667	0.969289149496063	0.19298217585952	0.0612201536310561	0.129231918055557
AC009054.2	0.581510970520325	0.627439846448819	0.109670743285194	0.0648144862477441	0.134921989091991
AC006206.2	0.636579470138211	0.981181520023622	0.624179431424568	0.00376580039609978	0.0167355142602987
AC090204.1	0.714902816495935	2.8711440895748	2.00580669347456	1.15994971890711e-05	0.000184611234730596
PRKCQ-AS1	1.27386868069919	1.00777789966929	-0.338038838349	0.0181891193948355	0.0549742736072098
DLEU1	0.419312306723577	0.540814005267717	0.367107339477161	2.03685581915738e-06	4.43837453497035e-05
ILF3-DT	7.54237814694309	8.6911068915748	0.20452044540092	0.200952874668558	0.304017170971133
RPARP-AS1	1.0337942439187	1.206618693	0.223020763345615	0.00482711975765093	0.0204433817949417
AL021707.8	0.729468473504065	0.840781967023622	0.204886098457831	0.202458203546098	0.304589123597749
LINC02253	0.20655034202439	0.696355508653543	1.75333058053721	2.01205138476987e-05	0.000274771970162179
AC006333.1	1.90717115868293	2.4089882366063	0.336993024901337	0.00290563294411486	0.0137737196754357
PITPNA-AS1	4.65636483079675	5.34301545344882	0.198450090571623	0.138399725363414	0.234897021314036
AC010809.2	0.455998450739837	0.442446043204724	-0.0435273951936743	0.351102811505968	0.453479826333234
PCAT7	0.751639700569106	1.23726548682677	0.719041925463011	0.00165802464927117	0.0093723485404408
AL162424.1	1.30888038609756	0.990382147322835	-0.40227604675379	0.0119907294754723	0.0405238887768535
AC006262.2	0.761714956211382	0.40865421307874	-0.898370614924566	0.0026738390352078	0.0130796304818725
POU6F2-AS2	0.167269549414634	1.06395515770866	2.66919060818901	3.43177966927457e-15	2.31816716659497e-12
ASB16-AS1	2.57070356190244	2.62819661915748	0.0319099529480862	0.392287276518661	0.493463790108669
AC073046.1	1.72407394978049	2.46264769602362	0.514388595553874	0.0218685602068067	0.0614369687989436
SPINT1-AS1	5.48637629864228	6.63472639975591	0.274183396628777	0.00498729712349703	0.020668215993388
AL136084.3	0.581757951162602	0.423505117149606	-0.458039622231347	0.00128550238960744	0.00785843315999842
AC114296.1	0.772170778495935	1.1626750897874	0.590456127127261	0.38432172663917	0.486615419577806
LINC01842	0.49349552596748	0.63723392580315	0.368786071527913	0.431125775341476	0.526464846466605
COLCA1	2.71077823403252	0.327427864291339	-3.04945808632139	0.0667409212902348	0.137776004514805
APTR	1.71186958960976	2.13951149053543	0.321708625892855	0.0038088244472231	0.0167613088866398
LINC01807	0.286077744626016	1.06026708808661	1.88994856181267	1.52661907354141e-06	3.68296851491865e-05
WARS2-AS1	0.769804297764228	0.705562616503937	-0.125717602402931	0.168030563672895	0.267384324525419
CRIM1-DT	2.25510207894309	2.97430082433071	0.399357830998286	0.00598919965231321	0.0240101149266325
NUP50-DT	5.2284539664065	6.79771465140157	0.378665392749266	0.00364247359605301	0.0163487768380984
AC015982.2	0.568540396439024	0.785382729897638	0.466133013927806	0.00615093400537768	0.0244276165793536
AL121899.1	0.995482592065041	0.773786798590551	-0.363459972375772	0.354718512989983	0.456418752052483
AC010326.3	2.56707835992683	2.5023652821811	-0.0368349328288184	0.710725771831086	0.760245857279333
SH3PXD2A-AS1	4.1237436856748	6.01763530623622	0.545242012271915	0.00300669860694107	0.0140555357023439
LINC01357	0.520036131910569	0.335618914905512	-0.631787838749854	0.000560406506554851	0.00401397196548137
FEZF1-AS1	0.403929641243902	1.00840359444094	1.31989724261739	3.74606001377709e-07	1.17695978572392e-05
LINC01518	0.387466672715447	1.44737256832283	1.90129220407002	4.53911658033681e-05	0.000543210104125379
L3MBTL2-AS1	0.365596611699187	0.49730381384252	0.443874795516124	0.105989784748259	0.191177836041252
AC107952.2	0.481109101211382	0.365696233834646	-0.395718322359324	0.0436453341223116	0.101314169070864
LINC02595	0.657998642382114	1.18764718482677	0.851949804938035	2.76214180996429e-07	9.82014101384673e-06
FAM111A-DT	1.33199967403252	1.21379318530709	-0.134071103433895	0.679703239802882	0.734036032752753
AC040970.1	0.803052010471545	0.663884417653543	-0.274561338287566	0.0583717863232463	0.124976677215065
LINC02544	0.650148866178862	0.500702488385827	-0.376816468054566	0.553097943311565	0.633250272384682
PSMG3-AS1	0.524681957861789	0.421854012614173	-0.314699356905651	0.0168604573812607	0.0516518773743383
SERPINB9P1	1.03268349547154	0.854984407850394	-0.272428138767344	0.0202594185284197	0.0587349236735945
AL135818.1	0.543433943788618	0.453840275204724	-0.25992003754855	0.00188991576709026	0.0102954685537861
AL359513.1	1.19115188510569	1.52949085268504	0.360694094114794	0.0109141080318143	0.0375189820635652
AC025575.2	0.814534352861789	3.80657753312598	2.22444701301077	2.17243618667882e-13	4.89160214700514e-11
LINC01214	1.85858290713008	0.949251550314961	-0.969340689794814	0.038377090498305	0.0917653969260355
AC008966.1	0.534753633634146	0.59611650984252	0.156719949767945	0.265110181610577	0.370003982805671
NUTM2A-AS1	1.19643490701626	1.35092261949606	0.175203131774167	0.0318279820129055	0.0806746786105729
AL021392.1	0.364500794544715	0.758586621362205	1.05739196873296	6.57000632348484e-07	1.8491830297975e-05
AC040169.3	0.355603380609756	0.619603493480315	0.801076238945931	7.12426833152312e-06	0.000130601730015013
AC073896.3	0.467395325252033	0.40922170003937	-0.191760655040739	0.324655438549714	0.430009803428166
AL139393.3	1.74100042104065	1.07922074002362	-0.689926573098444	1.56919249468167e-06	3.71926150932445e-05
AC008906.1	0.418223696552846	0.385141604283465	-0.118885831044573	0.352913212621936	0.455382760508343
LINC00997	1.07202093722764	1.23846608977953	0.208221284156383	0.164815630818267	0.263509961225419
AC096733.3	0.587106897138211	0.621454017708661	0.082024443020458	0.412935640623187	0.511343767627796
VASH1-AS1	0.433945408260163	0.501791655173228	0.209574920467625	0.207814542869631	0.31126102817835
AC010761.1	1.13712213985366	1.32043085688976	0.215621533712025	0.118228875765815	0.207353869655403
AL354836.1	4.1677222295122	5.22407790912598	0.325917284599024	0.0311374634798159	0.0795211969021385
AC244153.1	5.28680420238211	7.83088648129921	0.566779737163702	0.00011786728214691	0.00123440851302694
LINC02031	0.793707843536585	2.22183093027559	1.48506907176167	0.180208154219918	0.280808784718696
BX322562.1	0.992676942577236	0.941898688708661	-0.0757523916533878	0.0793124317602874	0.15551682918454
HMGN3-AS1	0.549585318504065	0.623656001614173	0.182407016786451	0.178521830304457	0.279146982339492
AC124248.1	0.722988743902439	1.08019659198425	0.579248810340226	0.0214160523046453	0.0610402672227338
ZNRD2-AS1	0.592749601105691	0.675703518582677	0.188967580830037	0.127131265262784	0.218795336777097
AC002553.1	0.477866333048781	0.508984917740158	0.0910157774709787	0.701625141989315	0.752298068910766
AC022364.1	0.578521503276423	0.796439764952756	0.461194669906209	0.0305943431197183	0.0784306594966592
AC015922.3	2.26840002558537	1.45040983955906	-0.645214460237225	0.00018508040896936	0.0017009770919565
LINC00239	0.651515690146341	0.607563638086614	-0.100764394004076	0.239046295894587	0.345772532926753
AC010789.1	0.212358800626016	1.21651270714173	2.51817558653307	1.55917807579175e-10	1.50460684313904e-08
AC108449.2	1.18834040376423	1.14498812414961	-0.0536155250483377	0.970693692654732	0.974299538466971
LINC02562	2.33168904126016	2.63792522129921	0.178028267653565	0.472666662447267	0.566110515041009
AC022150.4	0.609719918211382	0.529994406377953	-0.202169543058002	0.0351752393434003	0.0865605616629031
AC093627.4	0.524629277130081	0.348428044464567	-0.590437570950065	0.0202594185284197	0.0587349236735945
AATBC	1.29224664911382	1.60154294880315	0.309581026308309	0.153927650270572	0.251372936428371
LINC00852	0.512232310569106	0.394210200574803	-0.377833150054718	0.0084657030690076	0.0309950266835482
AL133338.1	0.755151968439024	0.952677992141732	0.335221656749182	0.244676014455753	0.352031198647202
AC125257.1	3.74009882272358	4.53907826929921	0.2793229752961	0.0023892175891071	0.0123671761030027
LINC01128	0.944031032804878	1.06663431228346	0.176159452870648	0.851511503072764	0.874158085601295
AL359182.1	0.463187846252033	0.542051773346457	0.226833256793935	0.501664460361457	0.591469586483728
AC108010.1	0.817992241081301	0.969584088787402	0.24527886507016	0.205298251969152	0.308175487122583
BOK-AS1	0.0268352904227642	1.19764516148819	5.47992521763243	0.0385959691411326	0.0921257143280391
AC096536.2	0.499453271495935	0.714182516511811	0.51594310979809	1.57717693663445e-05	0.000236751782377016
AC105942.1	2.60103113643902	1.132201838	-1.19995249878246	1.62795189635889e-05	0.00024168824307482
AC012645.1	0.490553949674797	0.534777077370079	0.12452581871378	0.79839995092921	0.829084038205506
AC093157.1	0.990836227365854	0.811804111559055	-0.287514971066218	0.00160915338555218	0.00917285326532065
AC026304.1	0.422617206390244	0.502968508307087	0.251116567132967	0.491748559873063	0.582254429788351
AL139287.1	3.69421797341463	3.96070873029134	0.100489616122665	0.493955273185233	0.58384389682699
TNFRSF10A-AS1	2.32688109052846	2.51920104815748	0.114568775559826	0.0333934642900223	0.0837005014022637
AC087612.1	2.03928453330894	4.70352092568504	1.20567803988119	1.16150665818658e-05	0.000184611234730596
AC093249.6	0.498040595284553	0.541491337889764	0.120674918416888	0.317828158507001	0.424713988271967
AC004816.1	5.55641826526016	6.19669332440945	0.157343367008767	0.289867689145278	0.394769403261361
CCDC183-AS1	0.525375807626016	0.467295716259843	-0.169013957186701	0.00504174817468623	0.0207664688536619
MIR4453HG	0.632455859617886	0.797559118598425	0.334626667062373	0.0260618309540357	0.0702785102173697
PANK2-AS1	0.810334328804878	1.08366355133858	0.419327742882867	0.0737874812181119	0.146814266753563
AL589765.4	1.0265232736748	0.952065761377953	-0.108633204714501	0.0432301341584732	0.100696398703616
SNHG16	4.69329537795122	5.80678852525984	0.307139233257343	1.07470423166827e-06	2.79216426343045e-05
AC124798.1	0.658048940325203	0.888461115267717	0.433113752219748	0.0415400352479844	0.0972627168458006
LINC00653	0.455079838585366	0.380025671795276	-0.26002279203712	0.00857533077456553	0.0310564676333143
AF127577.4	0.468309435609756	0.428081852204724	-0.129575429840734	0.0137027542829175	0.0445010121063018
AC004908.2	0.380574397804878	0.422625336748031	0.15120074949986	0.177957781959119	0.278910630425487
LINC01235	0.483813547504065	0.382440612338583	-0.339215432606523	0.124750686916069	0.215521966782109
CHROMR	1.75779650078862	1.67205692388189	-0.0721440963844275	0.163754343722153	0.262123362996006
DICER1-AS1	0.457218237764228	0.504426821228346	0.141762036556985	0.148447094883424	0.246985252693973
AC005899.7	0.403211622390244	0.408609509307087	0.0191855549177644	0.940017215926164	0.949150417575671
AC073073.2	0.48058880596748	0.570053702251968	0.246294790502008	0.0135695244241527	0.0441745240892296
AL354696.1	0.426236023292683	0.463811970283465	0.121887526742209	0.0464956654153308	0.105395375798845
AL358472.2	0.48420477096748	0.512300994299213	0.0813743972766499	0.478620112569717	0.571720399718557
LINC00205	2.13078286274797	1.83895469125984	-0.21249764827514	0.119055066558322	0.207808003772988
AC079610.1	0.534384856276423	0.563725992204724	0.077114964187637	0.508409232263728	0.596772433465665
AC063948.1	0.487900872447154	0.437473198433071	-0.157393429348281	0.517428907138685	0.604188810323564
AC020916.1	10.9430669201707	10.9930226652756	0.00657100072815098	0.561365499634138	0.64000404219892
AL645608.7	0.720191211560976	1.40494440222047	0.964061140243057	0.000962737689685026	0.00616425885670365
LINC00944	0.670611936715447	0.507814107062992	-0.40117768937744	0.0691146789259062	0.140623390404969
AC004596.1	0.480455630227642	0.563798550661417	0.23077656404423	0.0301923606797145	0.0778432810654471
MIR22HG	7.86725948746341	7.06618878209449	-0.154928875950101	0.191864544876506	0.293887755247347
AC110995.1	1.54869853730081	0.690608536724409	-1.16511627011938	1.06982089844829e-05	0.000176259516317517
LINC02361	0.480569790536585	0.526020183338583	0.130372195668157	0.744881336934686	0.788045956302867
CCDC18-AS1	0.965341477845528	0.948491436283465	-0.0254046206208898	0.511798102182126	0.599167448915123
PARD3-AS1	0.532004153276423	0.796611038362205	0.582437962090547	0.00156118789906234	0.00897741671736243
STX17-AS1	0.670765611845528	0.929931432669291	0.471315616706713	0.00918962711198525	0.0326715427060318
LINC01311	0.414287222211382	0.488474271866142	0.237651252662567	0.117817470181788	0.207254429968223
AL513318.2	2.43075762369106	3.01751961173228	0.311957101331575	0.0333180580002179	0.0837005014022637
MYLK-AS1	0.648485091869919	0.597459943551181	-0.11823141704759	0.165348212569553	0.263737231619204
PSMB8-AS1	4.97604083300813	4.13148105522047	-0.268339271816723	0.0202594185284197	0.0587349236735945
AC018521.6	0.737345615195122	0.746179032062992	0.0171808096950652	0.998604147529398	0.998604147529398
LINC00623	1.17477671907317	0.978448183511811	-0.263819224713169	0.00144388085924849	0.00859331736054938
AC002401.4	1.94404377697561	1.70893458697638	-0.185963530737596	0.0704512210123991	0.142091172428535
AC093484.4	0.763854004056911	1.11098417559843	0.540469441295925	0.00918915761689732	0.0326715427060318
AC011450.1	0.409466919398374	0.528772024866142	0.368898949800988	0.0410158967742103	0.0963695244207967
AL357033.4	2.11140838204878	1.43283884155906	-0.559329295557722	3.81868841802652e-05	0.00048670264648621
NDUFB2-AS1	0.437440996341463	0.474794225362205	0.11821395442298	0.33507495905546	0.439928347603427
AC005288.1	10.4037894681789	11.239742852937	0.111499919207003	0.0523638597805946	0.114657333166261
AC020891.2	0.381979229097561	0.447074312692913	0.227020465214761	0.201864410701837	0.304521722115878
AL590226.2	0.619361365691057	0.887713096787402	0.519312088181466	0.000240587122180491	0.0020063777905299
RAB11B-AS1	2.36436398656911	2.16236000972441	-0.128845414776756	0.269637652509804	0.375546874784273
AC064807.1	1.24480815717886	1.22249433825984	-0.0260956357546146	0.654256444361253	0.716288862505715
AC007038.1	0.63471177897561	0.581553103685039	-0.126190681055232	0.379824625650006	0.481824478171979
LINC00174	1.83621551695122	2.10409690225984	0.19646575009127	0.574408602460803	0.650482834806827
SNHG12	3.67865244743089	3.93306729266929	0.0964774907528234	0.339479151333426	0.444415051794049
TTLL11-IT1	0.503132307821138	0.438215040574803	-0.199298831030776	0.033035801889086	0.0834231184152433
AC133552.5	1.24188969812195	1.16667976583465	-0.0901284226660013	0.34392029582164	0.447626512191749
AC245041.1	11.4745614053171	9.59215425332283	-0.258512245928697	0.056988936578897	0.122404923823373
AC138696.2	1.34039725856098	1.52819922940945	0.18917199697568	0.0691146789259062	0.140623390404969
VPS9D1-AS1	3.9777877878374	6.14384670031496	0.627175907286511	9.22957215257734e-05	0.00102024257270682
AL450326.1	1.01180355223577	0.816534928385827	-0.309342703823537	0.0185351888922046	0.0557706908538272
AC022306.2	0.585741508910569	0.564134482606299	-0.0542250114070865	0.323797170301043	0.430009803428166
AC009041.3	0.59055988400813	0.568507699622047	-0.054903470849844	0.257681336838159	0.364531399024453
SNHG1	10.6501828842683	12.4250776159685	0.222376659394234	0.0103270767836853	0.0358660173130047
AL139385.1	1.10303346955285	1.23517311185039	0.163236684860569	0.17294092269421	0.272629155845832
AC005586.1	0.589116474634146	0.680120284937008	0.207237023050803	0.326372330411954	0.431859959242458
SNHG4	0.860518203609756	1.26327034953543	0.553885803141718	3.93629251738947e-05	0.000497002915046091
AC007991.2	0.946655853512195	0.750055229401575	-0.335843214231005	0.0896598304914497	0.170451377722696
AL162413.1	4.76667480004878	8.5721074638189	0.846666733561823	0.00941096086650233	0.0333706250148154
AC009686.2	0.415858779910569	0.551619570692913	0.407579951008981	0.00049234028967622	0.00363470891449494
AC104031.1	0.746467177357724	0.972771826503937	0.382022620411616	0.00687094976085286	0.0264845167278097
AL135818.2	1.8387637786748	1.55237031016535	-0.244263406018307	0.0391514887558158	0.0931226431498365
AL033397.2	0.265403213861789	0.676796013212598	1.35053522911034	6.34523926074207e-06	0.00011906136446198
AF064858.2	0.354738382235772	0.485928158740157	0.453987600227437	0.0968382268422657	0.180512730674445
AC096992.2	0.724582506	0.794608675543307	0.133094570447163	0.0766547904374437	0.151626093529995
AC025165.5	1.17365274595935	1.05651579677953	-0.151691276484347	0.0986421361326552	0.183094538896969
AP001207.3	1.40909244460976	1.40190378224409	-0.00737892854878408	0.0171011027243515	0.0522705651144771
AC019171.1	1.19752257690244	0.53520880180315	-1.16187910815802	0.000301547461023459	0.0024394647894772
AC062037.3	0.682923778455285	0.711377460141732	0.0588906961926085	0.652045358164287	0.715027012077883
YTHDF3-AS1	1.14147163852033	1.2997783555748	0.187370614758742	0.234884408473914	0.340481583528174
AL139288.1	0.469513401853659	0.738048914787402	0.652550096284368	0.000861927071920733	0.0055983820873313
C2orf27A	1.28574825674797	1.06692579437008	-0.269148358707836	0.0375176851300983	0.0905114153763622
AC006504.5	0.769757984707317	0.75881633007874	-0.020654200889188	0.404994762708272	0.506149791321809
AC254562.3	0.422851753138211	0.436530950110236	0.0459319847391491	0.59726945424214	0.66852612483938
AC092279.1	0.621125366878049	0.440243013354331	-0.496584380223754	0.0203538212092252	0.0587564368668018
AC004825.2	0.722120721650407	0.760011726149606	0.0737816358808447	0.692567110074672	0.745544355148113
AC005840.4	0.774308587788618	0.557543544377953	-0.473824158542317	0.0519397370326405	0.113914274589783
AL049840.5	2.15560686311382	1.88062491331496	-0.196881950102715	0.0484534622224299	0.109101045770838
AL161785.1	0.731769335658537	0.447417781732283	-0.709766367110895	0.00720662708854676	0.0274257836524695
FGD5-AS1	18.2757406531301	16.237783617126	-0.17057515013242	0.185975909142009	0.287146803715262
AC008074.2	0.547772135195122	0.669139504606299	0.288731141495664	0.847398713625894	0.870597461679531
TGFB2-AS1	0.916526791097561	0.654392539732284	-0.486020751737323	0.00295456296931524	0.0139080647092156
CNNM3-DT	0.608130495252033	0.654952894866142	0.107010213140059	0.0757849887660799	0.150345844086599
AC135048.3	0.376577529341463	0.428645876110236	0.186839347830072	0.222039423742593	0.326060066822003
LINC01355	0.523128785138211	0.457851014377953	-0.19228793755256	0.349298399797732	0.451580993422714
AC024075.1	1.16317323727642	1.07732588994488	-0.11061125105627	0.232479571683785	0.33772032402666
AC080112.2	3.92163762030894	4.63537912402362	0.24123111140084	0.168570932850388	0.267928623859852
AC135178.6	0.400667639105691	0.411920921440945	0.0399614107611919	0.907384780532283	0.920327956831167
AC005041.3	0.442928337552846	0.424438922874016	-0.0615163368831733	0.18949275882852	0.291245412033368
AC124852.1	1.00188478086179	1.73185247970079	0.789599440910535	0.00166771364265323	0.00938783804676881
AL118506.1	1.49362191646341	1.59438026981102	0.0941807602637001	0.321230136198657	0.427568388181661
AC023043.1	1.4062079573252	1.49190255453543	0.0853433438433832	0.107510138065605	0.193661595368843
AC102953.2	0.780894600154472	0.68582587184252	-0.18728550734022	0.387464880822358	0.488762888880491
AL365203.2	2.01725649868293	1.94551421220472	-0.0522430181186038	0.0525767772543227	0.1149372590139
ADIRF-AS1	1.61064887264228	2.13447429420472	0.406238772581424	0.000646277595187463	0.00447754374922186
AC025181.2	1.8713220686748	1.80103371472441	-0.0552326904250806	0.369471733765297	0.471910582385478
AC008608.2	0.554909043560976	0.629608738259843	0.182204248642628	0.539179739548021	0.624191797882927
LINC00592	0.518348427195122	0.744026939992126	0.521432674717893	0.000782449829977774	0.0052591528373133
AC125807.2	1.92267653385366	1.78263951540157	-0.109101076511532	0.680985514585507	0.734833410706885
FBXL19-AS1	0.473523931081301	0.43060983984252	-0.137056052021372	0.11336579945343	0.20046753280312
LINC02041	0.746780824772358	2.04921168087402	1.45631223174071	1.9083594871671e-08	1.0312774668651e-06
AC138028.4	0.682069849211382	0.711338265401575	0.0606162833876856	0.24184962841401	0.348335658835104
LINC02315	0.342196467089431	1.59699244304724	2.22246071562611	1.04470148296407e-06	2.76743471271462e-05
AC083799.1	8.70612561143089	9.94072945798425	0.191320886298288	0.0095719074576824	0.0337640913193967
AC108488.1	0.691199440943089	0.634368286015748	-0.123781402451636	0.262866197719872	0.368012676807821
AC027228.2	0.334584005195122	0.479525006850394	0.519237573695089	5.43792932460884e-05	0.000638838479786656
AC016065.1	1.32092228353659	1.45734570397638	0.141797558503935	0.102631332829588	0.186866483359533
AL365330.1	0.844026157373984	0.792676588055118	-0.0905553438738879	0.764822032770377	0.803479583119021
AC007384.1	0.514445700739837	0.459513901905512	-0.162910301295163	0.365750956509753	0.468369234355143
AL136295.6	0.571127463252033	0.631247084527559	0.144392059809556	0.294677646675635	0.400512576115476
AL662791.1	0.495429750520325	0.527492026212598	0.0904687806930012	0.646684520201273	0.710301452676358
EIF3J-DT	1.12073601074797	1.0224681442126	-0.132390595906481	0.185394475122662	0.286904852108495
AC079305.2	0.574363822211382	0.965224172732283	0.748899166199786	0.00199307303983107	0.0106428524775169
AC092953.2	0.775460190626016	0.888592912181102	0.196469913486501	0.322083961633643	0.428282905676232
NBR2	2.05199982537398	2.21755616685039	0.111940037780472	0.465685488840139	0.559236529264914
AC244090.1	3.12487780076423	3.11710906347244	-0.00359114006347006	0.273450847292915	0.37929373171738
LINC01578	6.18356264078049	6.44943464828346	0.060734418688809	0.238349058837446	0.345133524640289
AC242842.1	1.00552574931707	1.12172077662992	0.15776357264268	0.655519594113608	0.716510494860424
KC877982.1	1.25532151277236	3.76882600169291	1.58605827616403	0.0271610469303687	0.0720915017739256
AC121761.1	0.904755192300813	1.04265869270866	0.204667591424988	0.317828158507001	0.424713988271967
AP000759.1	4.17478793157724	4.0341244198189	-0.0494473342672164	0.24824149208642	0.355646082511934
ZFPM2-AS1	1.1381447104878	1.48627667059055	0.38501869660528	0.13154724970749	0.225536595423248
AC017074.1	0.562150065739837	0.716619927755906	0.350252853811824	0.0288849082418999	0.076069546292701
AC103591.3	0.740521484138211	0.548709315574803	-0.432499522832009	0.103403153579998	0.188018385580858
B4GALT1-AS1	0.824248868406504	0.807302363456693	-0.0299708859154917	0.407961835331278	0.507978285283462
AC083862.1	0.614816858772358	0.502376000685039	-0.291389179430809	0.00212616391628491	0.0111768383303537
LINC01291	0.793838779260163	0.699486676149606	-0.182549463001988	0.4009195026585	0.502451065020068
AC100801.1	2.0857944311626	1.7962283011811	-0.21562624899941	0.369564319884408	0.471910582385478
AC064836.2	1.15438442508943	1.77364996455118	0.619597576999434	0.00666000264926346	0.0259798163933428
AC009065.6	0.930507046056911	1.01795626828346	0.129586604194533	0.0370286162611764	0.0899994481869516
AC083843.3	0.371577265593496	0.456245044614173	0.296146654257235	0.0737874812181119	0.146814266753563
AC022509.2	1.24898656433333	0.356540240622047	-1.8086211380266	3.57009141201634e-10	3.0144959360213e-08
AL050309.1	0.637165815609756	0.743493415551181	0.222651098344291	0.0239127255553388	0.0660656282725209
AC098487.1	0.540049418552845	0.51278743407874	-0.0747305217171585	0.118641407286178	0.207353869655403
AC018647.2	2.65949267696748	2.58787480123622	-0.0393832415449167	0.506186322972483	0.596214230458435
MIR3659HG	0.764677695902439	0.641789712031496	-0.252751130981477	0.00498721363564987	0.020668215993388
AL133330.1	0.486858490756098	0.632429257212598	0.377401608081327	0.0398215730780961	0.0938899567687746
AC008736.1	1.38212004281301	2.35493145	0.768802139686361	0.154433410240968	0.251372936428371
AL162274.2	0.865641282634146	0.946080895456693	0.128194244445659	0.35746499441529	0.459500673125649
SLC9A3-AS1	3.28364001243902	5.19948202377165	0.663071935867607	0.000797448880249036	0.00528114430008063
AC083841.1	1.11371803850407	0.68922632588189	-0.692334316546676	0.26166636701612	0.367475324156734
AC019080.1	0.660897795739837	1.15605834053543	0.806715116214699	0.0144563712394205	0.0462809420484765
AL355353.2	0.96052593896748	1.23568117771654	0.36341007716798	0.0367227791056996	0.0895532031981952
AL133371.2	0.562739513626016	0.408073632645669	-0.46363777300666	0.00203721510203704	0.0107932455013806
SFTA1P	1.72685446529268	0.719770211181102	-1.26253820107003	0.00139219949933129	0.00832239612210873
TFAP2A-AS1	0.547594329829268	0.459886771818898	-0.251828807369299	0.275756378296476	0.381317161799938
TMEM99	4.92415756223577	5.8079393343622	0.238149458401325	0.399099459469393	0.501099786006645
AC009275.1	0.547934473292683	0.421507105708661	-0.378446421519024	0.000642112001226326	0.00447754374922186
AC039056.2	0.392083996658537	0.684268330181102	0.803399419160551	0.000646262068466698	0.00447754374922186
AC011472.2	0.54967020497561	0.715956271377953	0.381305194556961	0.0133718253020898	0.0437417336153107
RUSC1-AS1	0.704390510130081	0.821620514834646	0.222096731738023	0.050274068653729	0.111710965051296
AC004704.1	0.220140148300813	0.714448632606299	1.69840800591618	0.00784467934989944	0.0293577889244159
LINC01160	1.13435209139024	2.57279145894488	1.18146601452678	3.78980961293287e-05	0.00048670264648621
AC018653.3	1.12573013461789	1.15985635894488	0.0430851283854739	0.784920227955472	0.818230885777656
DLGAP1-AS1	1.68485613882927	2.51010811516535	0.57512409277205	0.133803317950884	0.228820610824866
SOX2-OT	0.362058104414634	0.469612580952756	0.375249813974508	0.0181891193948355	0.0549742736072098
AC092910.3	0.396280452552846	0.417633209984252	0.0757146340571762	0.260635361332094	0.366789972041311
LINC00667	3.14896138135772	4.26376064151968	0.437250386059536	0.0567616867176701	0.122304687010482
AP005482.2	0.359505203918699	1.22879564966929	1.77316045431398	0.000193854185525362	0.00173441724930307
LINC01410	0.640776672121951	0.743514253047244	0.214538772290287	0.316981366852179	0.424422028362035
SNHG25	1.89321831178862	2.63966846815748	0.479515962766826	0.0090962120025666	0.0326715427060318
AC020978.4	0.549832310113821	0.669392117503937	0.283859875255506	0.262492562780853	0.368012676807821
AC114956.1	0.897959850813008	1.41480304751969	0.655878385381326	1.72706236456657e-06	4.00042800222435e-05
AL445250.1	0.235873285471545	0.619478764322835	1.39304279663099	0.0988833648472371	0.18321706119437
AL109615.3	0.50519847799187	0.707437562220472	0.485752529910149	0.00487998744966129	0.0205385141572972
LINC02004	0.573741507601626	0.449414271535433	-0.352354954959862	0.970607945442101	0.974299538466971
AC092287.1	0.487900149764228	0.547953676062992	0.167468006969067	0.563724786247014	0.641612644586511
AP000695.1	1.8845243857561	0.959086478464567	-0.974467653126848	7.76468300161208e-06	0.000139867823135706
NFE4	0.190848773902439	0.899855169937008	2.23726290289989	0.00105612699603131	0.00663640730994558
ZNF687-AS1	0.694764057512195	0.722185455370079	0.0558462445720606	0.294677646675635	0.400512576115476
UBE2D3-AS1	0.78225690101626	0.729321933574803	-0.101086698632183	0.0851691751986222	0.164142019534007
GATA2-AS1	0.686796068691057	1.21564158694488	0.823764248927347	0.00157098880668723	0.00899324524506122
LINC02323	1.34766022813008	1.55114473966142	0.202876502378037	0.0636808604924081	0.133384251977121
AC008556.1	3.92109203269919	5.15162681120472	0.393772583000578	0.00855331439466979	0.0310564676333143
EPB41L4A-DT	0.509908852804878	0.480151781629921	-0.0867488547821746	0.563726283585632	0.641612644586511
MIR200CHG	6.94237987535772	8.63154511746457	0.314188527608475	0.0986421361326552	0.183094538896969
BX640514.2	0.411943732650407	0.819800166559055	0.992824989778784	0.0060992082534632	0.0243068741900554
AC099343.4	1.0383963385935	1.17487939544094	0.178155466342241	0.287482642422487	0.393106325822652
AC112484.1	0.47752132601626	0.828645250795276	0.795189440307482	0.0377589569949234	0.0907693076514973
AC131235.3	0.550207883089431	0.692375953	0.33157880916539	0.0129838758429331	0.0427834543019576
AC093159.1	0.579076161422764	0.711839827031496	0.297799545819932	0.348838989640779	0.451580993422714
AC069307.1	0.560386806650407	0.547170653629921	-0.0344321340554443	0.409947059642772	0.509511018930437
AC023509.3	0.903912874495935	1.03925918350394	0.201299869197003	0.610690974127039	0.678489725366472
AL590617.2	1.73501855941463	2.56594802364567	0.564540851876096	0.0338316791949401	0.0844853948102848
LINC01637	0.673867389756098	0.910169011094488	0.433669755462239	0.220063793839865	0.323862947143418
AC137932.1	0.419180160154472	0.411411241905512	-0.0269892191971324	0.797031853549945	0.828300026266135
AC104083.1	3.29697158882927	2.12611417520472	-0.632922381225351	1.45683772973347e-05	0.000223657701462491
AC107959.3	0.795085537666667	0.960419041094488	0.272553928293742	0.677138195526641	0.732436911254197
AC012615.1	1.18634149700813	1.30486883976378	0.137385440200509	0.176273597381214	0.277235890642631
AC055822.1	1.15329940264228	0.837069903370079	-0.462347081098037	0.000968758386075398	0.00617354990371633
FALEC	0.379656670569106	0.457553913929134	0.269246390727907	0.469905735056021	0.563303148234857
LINC01547	0.971546914796748	0.767682259740157	-0.339774353998909	0.0217178371334192	0.061429153819175
LINC01348	0.324103107373984	0.585141754173228	0.852333316027219	0.0617058935686947	0.129851498771506
USP30-AS1	1.77420393481301	1.74019499797638	-0.0279228722131698	0.428071024110881	0.524794876201271
Z82243.1	0.517917833105691	0.770595242716535	0.573250044879242	0.00095376943808782	0.00613591671836498
LINC01615	3.37280556473171	5.17951265707874	0.618867208037271	0.286690577773628	0.392420436243335
EMC1-AS1	0.692015250634146	0.605243195322835	-0.193288878063075	0.204051041978298	0.306644001905095
AC060766.4	1.05649821826829	0.83232013984252	-0.344079882340419	0.011190608980655	0.0382747157794048
AC117394.2	0.423785296447154	0.426832036897638	0.0103349319693828	0.941420632587424	0.94985756133354
LINP1	2.53733903377236	2.12813750598425	-0.253724930947004	0.111375286945245	0.19903176278178
AC132938.4	1.57715334911382	1.47962151746457	-0.0920947562817169	0.190083733672768	0.291490492839852
GABPB1-AS1	0.52303509597561	0.617584675385827	0.239729198881684	0.315292226903117	0.422579165224316
LINC00640	0.648697312626016	1.10331331771654	0.766225176828228	0.00767258243966963	0.0288737016044392
EXOSC10-AS1	0.734908317772358	0.658000874007874	-0.159474779966039	0.0530047837413436	0.115499133604121
AC005253.1	0.397251633130081	0.474039120944882	0.254952974472579	0.039485399889399	0.0934234242567041
AC009948.3	0.577739427943089	0.649146107653543	0.168124276739178	0.575601416229425	0.650742688975693
BX470102.1	0.813215088349594	1.59770518075591	0.97429232885748	9.88649624323506e-08	4.04747164382138e-06
TRPM2-AS	0.312725952918699	1.13183333574803	1.85569067703346	1.5738132181646e-15	2.12622165774037e-12
AC115618.1	0.663937646113821	0.572585362976378	-0.213556965698726	0.0848524421966586	0.163765213439551
AC068580.3	0.717782080414634	0.752001920818898	0.0671904405370712	0.340364425012381	0.445142631356947
AC006026.3	0.380822998447154	0.53677869792126	0.495206811578287	0.252998930401771	0.360170237063006
AC015660.2	0.336705597097561	0.73096728984252	1.11831914480226	0.0251024865928454	0.0683739100543027
MIR210HG	4.35547023915447	4.85095248467717	0.155439560260126	0.0769464507301895	0.151980489673225
AC092535.5	2.56722370554472	1.37712440819685	-0.898550119378176	1.3639110736883e-06	3.36053248952437e-05
AC131009.1	0.466663521081301	0.543926148362205	0.221028085920842	0.408953640579038	0.50874435398
AC010457.1	0.706297387178862	0.665676318661417	-0.0854549140169695	0.0444528293368967	0.102557505989011
AL355001.2	1.90774823942276	1.9355927599685	0.0209046527866608	0.835085690761094	0.861221960471937
AL445524.1	6.14354001278049	8.3427578063937	0.441454163258341	0.000125679250549428	0.00126846783611393
AC115618.2	9.21316279726829	7.32920628074803	-0.330039536191914	0.000322092767452095	0.00259016267159393
AC073365.1	0.346635277073171	3.13419357348819	3.17660389586762	8.12111259732396e-06	0.000142488611934866
AC060780.1	0.89362116604065	0.903913078834646	0.0165206908804386	0.872133892713229	0.888576839408426
AC012640.4	1.26234428166667	1.57879265466142	0.32271627914137	0.0318279820129055	0.0806746786105729
TIPARP-AS1	0.40322332801626	0.584611915834646	0.535900128437064	0.0125442443382039	0.0419486982695878
AC024060.2	1.9662245354065	1.49344686584252	-0.396782171341063	0.209080162055133	0.311430318562828
AC068473.5	1.07079292035772	1.18505591374016	0.146275624876053	0.540336369606921	0.624460594815184
AC142472.1	0.445694825430894	0.473962399149606	0.0887163991743454	0.854255615305058	0.87630929102288
MIR100HG	1.12696087194309	0.662176555110236	-0.767149589057612	2.92319963985943e-09	2.07854879655268e-07
AC034231.1	0.781903048918699	1.03876031025984	0.409801158013301	0.210032158905865	0.312503795905092
AC090579.1	0.529815215203252	0.481657727527559	-0.137480963533103	0.251843162547999	0.359282061882098
AC003965.2	0.351616799739837	0.591200220007874	0.749642804364282	0.014753430290115	0.0468985513457538
LINC01232	0.545438434837398	0.68123793915748	0.320742418382101	0.0200715680823028	0.0585673617261147
AC138207.5	1.9058635485122	1.43837357753543	-0.406006407935298	0.000212589012185107	0.00186498542507844
AC090970.2	0.721512648292683	0.80378668923622	0.15578800072966	0.00262075613038093	0.0130650979045928
AC093010.2	4.06602003323577	2.52748363337008	-0.685915573304311	1.78839116548738e-06	4.00042800222435e-05
AC091729.3	1.48918085317886	1.97135641990551	0.404669665968724	0.00147029221593038	0.00867408202498665
AL391422.4	1.69646307385366	1.32310139289764	-0.358606404357902	7.41738920208146e-05	0.000856486565129235
AC093726.1	1.20750909647154	1.06607288698425	-0.179727979326764	0.0160739960006093	0.0498072674239063
APCDD1L-DT	0.763416855585366	0.461888204527559	-0.724927336541406	0.0193348204878417	0.0571776486685327
ERVH48-1	0.0719215094227642	1.21415021959843	4.0773798193715	0.298650862820298	0.404691389839742
AC004918.5	1.03987871828455	0.892354583055118	-0.220726282042529	0.0194260109095903	0.0571776486685327
AC118553.1	0.635562897	0.735893930677165	0.21146293071887	0.258417656503173	0.364809042775117
AL353150.1	0.488632369341463	0.328659041566929	-0.572157762955869	0.0515189382987183	0.113728898107138
AC136475.2	1.02973772441463	1.02517276770866	-0.00640986676604376	0.729707460852254	0.775637120071908
RARA-AS1	0.745392755723577	0.724301196598425	-0.0414110392200214	0.214844561487996	0.317218582044025
AC243960.1	0.518246405544715	0.333634466685039	-0.635369868534496	0.00264347729323704	0.0130796304818725
LINC01133	7.30531278115447	15.1612088944803	1.05336684357944	1.69358184344876e-05	0.000248698812010791
AL391427.1	0.231533363650406	0.722494044299213	1.64176559625699	0.0046177101126863	0.0196798938871899
AC079834.2	0.433845362528455	0.370308451220472	-0.228453432719785	0.0519401873777251	0.113914274589783
AC008555.4	0.605610011195122	0.767000158566929	0.340837821616452	0.197584604283846	0.300266367140018
AL031670.1	0.393919941341463	0.432145711204724	0.133615391275745	0.820089550855564	0.848346847783972
AC108134.2	0.486367867211382	0.661650830850394	0.444022155152425	0.00147029221593038	0.00867408202498665
LINC01752	1.15396666334959	2.03150047716535	0.815944156499805	0.0396532220376632	0.0936564737288164
C5orf34-AS1	2.2854761072439	3.43472635129921	0.587700425564495	1.79617415941272e-06	4.00042800222435e-05
LINC02561	0.24557573000813	0.728812709858268	1.56938013098793	0.0132485289022364	0.0434435984148577
AC132192.2	0.657651123292683	0.672180201417323	0.031525596735873	0.543813688706289	0.626336141041941
AC022031.2	0.39809215002439	0.941657039102362	1.24209928834031	1.29966570389193e-10	1.35065258919846e-08
Z69706.1	0.753179116560976	0.617492419582677	-0.286571572727595	0.346602613667185	0.45025012602343
AP001542.3	4.03023824006504	5.41174207482677	0.425227958177319	0.0459216906223135	0.104620917421156
AC006111.2	0.379037219382114	0.471892381543307	0.316118359987261	0.000187670589701419	0.00171312815328795
AF127577.3	0.244243492569106	0.596746976968504	1.2887992281695	6.13561709877414e-08	2.67394151627221e-06
AC010168.1	0.790667250642276	1.74793410953543	1.14450822703309	3.45851609175563e-06	7.14848256765672e-05
AL606834.1	0.763408075707317	0.892689517952756	0.225704037589797	0.225373557021384	0.330596824686091
AC027097.1	0.522336114544715	0.370160557692913	-0.496827278100347	0.00102453519413219	0.00649834294494173
PAXIP1-AS2	0.89277606296748	0.816473628763779	-0.128892057261552	0.115372579435803	0.203483491929203
TPRG1-AS1	0.730477132634146	1.22742462499213	0.748723416979546	0.00498713014858564	0.020668215993388
AC005332.3	1.9172527065122	1.76666277837008	-0.118013822539809	0.450843640440676	0.544316242786368
AC010245.2	0.482710769682927	0.397598741889764	-0.27984582305125	0.0149547636621989	0.0473158915869572
LINC02582	0.702485815357724	2.24400553987402	1.67553523785302	0.000673552391920905	0.00464270041574052
TOLLIP-AS1	0.612793994382114	0.716341021385827	0.225244402220002	0.259894668132509	0.366511165602317
AL358472.3	0.692729826203252	0.699260634574803	0.0135374979203121	0.803808959330434	0.834059834143945
AC093673.1	8.85412279241463	8.17019704882677	-0.115978507717732	0.512924341365123	0.599447046007164
POLH-AS1	0.405997417902439	0.472563196566929	0.219036723889147	0.00555652902739843	0.02261105637354
SRP14-AS1	0.628408598764228	0.567948981236221	-0.145941583244235	0.0802147872148789	0.156830937087267
AC136475.3	1.48046948245528	1.73510042271654	0.228964412400265	0.0729445924134375	0.146134284378173
ELFN1-AS1	0.452676541699187	1.24201818696063	1.45613384794063	0.0344205837060102	0.0853251533703115
AP001318.2	1.16000889392683	1.08925896024409	-0.0907888857994054	0.272685273910263	0.379010087502845
SCAT8	0.342273759642276	0.456286974456693	0.414790777386928	0.746133098711668	0.788752594960457
AC005256.1	0.265750393113821	0.567559848417323	1.09470070478473	1.80626282853949e-06	4.00042800222435e-05
DOCK9-DT	2.15252895882927	2.01287157188189	-0.0967775206054859	0.377929131669813	0.480321972611399
LINC00963	3.1644455597561	2.95923311530709	-0.0967293980805233	0.23213847879384	0.337587820075864
AL050341.2	2.31428897961789	2.65325812828346	0.197196016777109	0.432161002762002	0.526464846466605
AC090409.1	0.47411718596748	0.385454033007874	-0.298684866301448	0.149430753767015	0.247706685078819
ZNF528-AS1	0.483251797642276	0.463460744755905	-0.0603279517244881	0.0968702662760713	0.180512730674445
AC002470.1	0.840543139634146	1.03354599279528	0.298208819454588	0.153927650270572	0.251372936428371
AC013652.1	0.417156015252032	0.464391082637795	0.154753220710096	0.581582966422298	0.655858587342675
ZNF503-AS2	1.46876710164228	1.67932555919685	0.19327629282178	0.0431397927806735	0.100659516488238
SMIM25	1.45410916093496	1.19232111626772	-0.286362742215623	0.349298399797732	0.451580993422714
LINC00863	0.550517412723577	0.514848065425197	-0.0966414489419586	0.201569746250348	0.304521722115878
AC009831.1	0.433571723910569	0.433296195866142	-0.000917101550624855	0.532266114526201	0.617245940536393
AL109976.1	0.423320683707317	0.617680836346457	0.545110590185469	0.00859742331225726	0.0310564676333143
AC011472.1	0.436379638455285	0.461051104858268	0.0793428871027932	0.492851171618059	0.583048977982485
SNHG15	6.03774838593496	7.9626839510315	0.399244160407987	0.00331071107794179	0.0151619344620317
DGUOK-AS1	2.85468804808943	4.43753654280315	0.63642589931418	1.01552974989317e-05	0.000170755096426542
AC027307.2	4.62199153686992	5.27882683295276	0.191702722353031	0.105236028399374	0.190072024555554
SNHG7	4.6929739767561	6.35231742225984	0.436780544634294	0.000153220585340698	0.00149939026095426
ANKRD10-IT1	2.75984767404878	2.28097761710236	-0.274936351890575	0.240445083663947	0.346682292454634
AC004067.1	0.414455371918699	0.439377250267717	0.0842434106280643	0.629205251887067	0.694490437336134
MIR2117HG	1.00649872149593	1.80416121692126	0.841982921564971	4.34193990219196e-05	0.000528464937645165
AC068831.7	0.699217911130081	0.992539290976378	0.505382073057363	4.97020436816348e-06	9.73151608896936e-05
AP003352.1	1.31939622392683	1.40241836064567	0.0880389082051706	0.531118223201872	0.616443917135506
AC022916.2	0.469382416317073	0.548553616582677	0.224868841418997	0.258417656503173	0.364809042775117
AL603839.2	0.471260863699187	0.35660929196063	-0.402181581446768	0.01942321256557	0.0571776486685327
LINC02159	0.824686496268293	0.624579046338583	-0.400961614543641	0.389387665414634	0.490730164155943
AL357992.1	0.550133607178862	0.364316927527559	-0.594588009000669	0.0317467761289968	0.0806746786105729
AC009902.2	0.856322232048781	0.860210160929134	0.00653539115239624	0.730362309447078	0.77572286168475
UBAC2-AS1	0.637388056	0.771544606385827	0.275577583010251	0.0506863413347206	0.11225778220198
LINC02381	2.15068081546341	1.51016378635433	-0.510088401938529	0.00268175991375179	0.0130796304818725
MIF-AS1	0.525177908471545	0.572969893913386	0.125653105354183	0.34392029582164	0.447626512191749
AL391834.2	1.47133479026829	1.21844677955118	-0.272082320407565	0.00891192122908205	0.0321066815479729
AC104041.1	0.186546348585366	0.73465720323622	1.97753711277393	1.59597325942856e-14	5.39039968371996e-12
KANSL1-AS1	1.4219525916748	1.08292850372441	-0.392935368290298	0.00482711975765093	0.0204433817949417
LINC02870	0.376425329853659	1.26238389353543	1.74571508743326	1.14192277684667e-07	4.53746373976427e-06
MIR503HG	1.30747774992683	0.579216402897638	-1.17461203157709	1.95135006552238e-05	0.0002717808184042
RHPN1-AS1	0.484161607146341	0.540131855409449	0.157822955148434	0.430113190731	0.525866896540797
AL049597.2	0.919315527609756	0.88907019503937	-0.0482627794031121	0.102631332829588	0.186866483359533
SOX21-AS1	1.63765115282114	2.70679810158268	0.724959210372911	0.0219187829320333	0.0614369687989436
AC011287.1	0.749699520788618	1.23890457482677	0.724680684781321	0.00735390510765266	0.0278489609282217
AL583808.1	0.286027785105691	1.08421936334646	1.92242947355089	1.45626252116862e-08	8.55395941782089e-07
AC018816.1	0.578182078300813	0.453757870362205	-0.349601224161054	9.9931892308661e-05	0.00107149195642064
ACBD3-AS1	0.639091982601626	0.762808862283465	0.255298016014691	0.790304587070093	0.821941106336948
RASSF8-AS1	0.502493202601626	0.335424688669291	-0.583115199352106	3.50293089255624e-08	1.69016415565839e-06
AC016877.3	0.469283752211382	0.418918738535433	-0.163790093054188	0.036148051128307	0.0887927583169868
AC115522.1	4.84007095278862	3.42500867127559	-0.49892055614871	0.00198136114574358	0.0106428524775169
AC007406.5	1.90607971363415	1.71525812033071	-0.152182758604498	0.747530591270403	0.789612063179292
NRSN2-AS1	1.82524516570732	2.27844523804724	0.319959437266456	0.00254628610134829	0.012884016939781
AC003070.1	0.87540181095935	1.00484654176378	0.198957918985616	0.143595177902122	0.240691301768605
AC026401.3	15.6249609874959	18.2400966958976	0.22326079000741	0.00318229004452301	0.0146233804426891
AC022144.1	0.520552193788618	0.707144461858268	0.441962147596489	0.0232667925209604	0.0644127801143801
AC022211.4	0.523144849065041	0.649555497543307	0.312242336571258	0.092044114744423	0.173918320307294
LINC00106	1.01284180022764	0.869683443708661	-0.219846576785742	0.209079812334876	0.311430318562828
CA3-AS1	0.473640572569106	0.468735945740157	-0.0150172347369342	0.48735105356768	0.578060819464386
ESRG	1.15645818126016	2.00248540129921	0.792078627453356	0.0381613078687473	0.0914112179621943
CD27-AS1	2.81221169313821	3.17670741777953	0.175827021195902	0.252567847696512	0.359935825145557
PCAT6	4.88086208956098	5.99285311722835	0.296107025919385	0.00304109326035281	0.0141672999818505
AC083964.1	1.06987340614634	0.726836153385827	-0.557738011150802	0.0365655314379866	0.0894928133563766
AC009509.5	0.530397656821138	0.463094956173228	-0.19576635803208	0.0252513765500105	0.0686410658331271
AP001505.1	4.1493008085122	5.12885446014173	0.305768382102506	0.00244527723526879	0.0125135210032126
AF131215.6	0.836222909861789	0.552533621787402	-0.597825313730086	0.177957781959119	0.278910630425487
LINC01023	2.23793895547967	2.56150922155906	0.194823401283726	0.226715153355052	0.33220409130442
AL049840.2	0.922234610227642	0.928088414818898	0.00912844180779977	0.630448039483559	0.695294123544725
AC245297.4	0.897886747756098	0.884309089299213	-0.0219827687947917	0.178521830304457	0.279146982339492
DELEC1	0.477453285357724	0.388975121251968	-0.295681701157728	0.432157909022916	0.526464846466605
SNHG17	4.920787229	6.71663732099213	0.448849992842358	0.00825017578222173	0.030536952004881
AP002360.2	3.34882690786992	3.62388279870866	0.113880488594497	0.101896629920227	0.186534345558573
LINC01117	0.489707255682927	0.431026790291339	-0.184142029492758	0.133570369469019	0.228711747975469
AC127024.4	0.377812262414634	0.437941721377953	0.213069370383044	0.123881883285517	0.214569774767607
LINC02677	2.31519692882114	2.28568929755118	-0.0185056073544942	0.0333915651043219	0.0837005014022637
MIR31HG	3.48637883487805	3.07287561388976	-0.182139973628444	0.273435649453356	0.37929373171738
LINC01748	0.397665952056911	1.1212237138189	1.49544521294856	8.03190561444037e-12	9.86464044100813e-10
SLC2A1-AS1	0.369852358650406	0.479570002724409	0.374791944203584	0.0016780011845369	0.00940655435813009
DUXAP8	0.294608364764228	0.537460621590551	0.867360662733955	0.000606022236401117	0.00428657613286863
TMEM254-AS1	0.514762785373984	0.475220226322835	-0.11531151667928	0.328971219307037	0.434872913193549
AC011477.1	0.891197870365854	0.816383550401575	-0.126498671877901	0.332886635745625	0.438333182156276
AC008124.1	0.865442423837398	0.904290587551181	0.0633486041035754	0.774182493616554	0.810791123159662
AP003486.1	1.08220259494309	0.908667896692913	-0.252145591441537	0.0206397257651547	0.0594547324279829
COA6-AS1	1.30849212037398	2.00615366487402	0.616526879322874	0.0030758464112868	0.014182486353749
DSG1-AS1	1.06801875829268	1.39544270262205	0.385785901825682	0.0115580125742038	0.0393321788104517
AL034376.2	2.28323925550407	1.01584506755118	-1.1684016591881	0.0341141806052143	0.0849030590048255
LINC01770	0.636202966894309	0.910718482779528	0.517518063692198	0.0636808604924081	0.133384251977121
AC108673.3	1.61645634678049	1.44119438080315	-0.165569615441917	0.712029271148618	0.760436004206943
AC011374.1	1.59116514747154	3.52943743338583	1.14935466558371	2.55335631331458e-05	0.0003449584379288
USP46-AS1	1.19464938109756	1.64298163108661	0.459729088470267	0.000170219866409654	0.00159699332999613
AL512408.1	0.492184897455285	0.467266285291339	-0.074955443768651	0.30528178562735	0.41243569238255
AC069281.2	0.671325372609756	0.772103495700787	0.201782074989643	0.118641407286178	0.207353869655403
AC069544.1	0.54817188903252	0.728424225370079	0.410150556367214	0.0151729536063853	0.0478940661734265
AC012236.1	0.820064409764228	0.662132663251969	-0.308616926021421	0.271916013609004	0.378330107503362
AL590764.1	0.489361060682927	0.360743585440945	-0.439925566537336	0.0025682497367583	0.0129366473858876
AC132872.1	2.12320750917073	2.41600371717323	0.186377296116727	0.460353929188287	0.553818484713603
AC007292.1	0.524565663747967	0.665325780496063	0.342937560460883	0.00602123661277227	0.0240671321415838
LENG8-AS1	0.81729370099187	0.958272238574803	0.229580958479972	0.0617058935686947	0.129851498771506
HSD11B1-AS1	0.481513730178862	0.56833944619685	0.23917591408093	0.629168381000069	0.694490437336134
MAP4K3-DT	0.461861439463415	0.515687482488189	0.15903692531839	0.218750601883196	0.32228142109509
MALAT1	10.7320700487642	11.1617521755433	0.0566351434037182	0.344812956219537	0.448356404092969
AC009570.1	0.438104989113821	0.584007127165354	0.414709331640057	0.0207357452204165	0.0596042378569845
SNHG18	4.13812441264228	2.95504861603937	-0.485795154841005	8.83662820907035e-05	0.00100321720255916
LINC02542	1.62927866777236	2.53826251814173	0.639607906746314	0.0030758464112868	0.014182486353749
AL450384.2	0.448603038682927	0.370040678251969	-0.277755519099699	0.0820445192705018	0.159714907110156
KTN1-AS1	0.878511259341463	1.13519956625197	0.369813261667647	0.000164365527048495	0.00155285193736026
BX284668.5	2.31789776278862	1.93746785037795	-0.258644562702988	0.0300593789977167	0.077648606168098
LINC00467	1.10007539043089	1.04053994276378	-0.0802700517422702	0.604573682017691	0.67502400364124
CYTOR	4.10417616323577	3.40257790267717	-0.270464464073028	0.169655582069608	0.268704210288441
AL121761.1	0.668054552447155	1.24225807445669	0.894927097997347	0.19788744894492	0.300388700589424
LMNTD2-AS1	0.347536478715447	0.524600148984252	0.594053800925661	0.00825017578222173	0.030536952004881
AC092718.4	9.8878089206748	9.30221667458268	-0.0880763191597516	0.86112354334256	0.881346899284696
AL731577.2	0.637231009585366	0.608774359244095	-0.0659088787196535	0.443517094288336	0.536910030809625
AL513123.1	0.460604690186992	0.633528298858268	0.459879962357782	0.0077624960635055	0.0291309227272109
AL160006.1	1.94234022320325	1.89134234787402	-0.0383854014019972	0.311931719905713	0.418906315698428
AC010834.3	0.531102076926829	0.514674261149606	-0.0453295360465596	0.593026562377039	0.664878743378738
Z99572.1	0.407659052934959	0.41106016492126	0.0119865162932771	0.702921564484344	0.75309043110099
AL589843.1	0.599835241178862	0.559378913094488	-0.100740415527235	0.00362601661089781	0.0163291614710765
AC009171.2	0.468453508292683	0.510298737543307	0.123436197962745	0.363898447910417	0.466439092150829
AL354892.2	1.87628442204065	2.20008598710236	0.229681370889018	0.0677875339039947	0.138759027733783
AL359076.1	3.15090985745528	2.7725035336378	-0.184579182578086	0.0244628276894806	0.06717333375709
AL391121.1	1.59403930888618	1.15704191912598	-0.462246072908557	0.0144563712394205	0.0462809420484765
AC082651.3	0.484139677666667	0.679771973779528	0.489627547326065	0.0165024430922786	0.0507854228192902
LINC00992	0.296509993138211	0.591350729629921	0.995933317418067	0.00416513740286844	0.0179207026473735
AC139530.1	1.09873361358537	1.09954000577165	0.00105844700141761	0.0766547904374437	0.151626093529995
LINC00707	1.79258441782927	1.67875928537008	-0.0946456817318035	0.101348289535933	0.186369810705409
AC040169.1	1.34125120839024	1.37905263581102	0.0400980520554338	0.479706786371351	0.572006944737595
AC015922.2	2.6201723897561	1.74675384825197	-0.584985415878241	0.00275921504973453	0.013268833109108
AC011477.2	0.676233634186992	0.482508206393701	-0.486968294465795	0.00497778455178149	0.020668215993388
LINC00885	1.25677574618699	1.71359581335433	0.447299616174588	0.681626940372412	0.734938544647349
ZBTB11-AS1	1.17108910706504	1.43906301540945	0.297278914594494	0.00334826013921505	0.0152820927299984
MIR4713HG	0.958372153666667	1.12059789529921	0.225610792927575	0.0105902737291652	0.0364988278553773
PTCSC2	1.0190240610813	1.55768671785039	0.612216990906043	0.354137244985465	0.456418752052483
TRAM2-AS1	1.15472338608943	1.23666902735433	0.0989121445726932	0.967904062393911	0.972945229385546
TM4SF19-AS1	0.829814529422764	0.919828597102362	0.148576133299402	0.0547460281936984	0.118909781494673
AC007342.4	0.895585673886179	1.97214429224409	1.138861754971	1.96141252045609e-07	7.1618062571248e-06
AC005034.4	3.36912714437398	3.66946195888976	0.123193666936517	0.283537065136632	0.388497540567535
PRKAR1B-AS1	1.35154223101626	1.15488385648031	-0.226858820772095	0.0129203967500798	0.0426783765509971
LINC01569	0.771430911601626	0.818477007834646	0.0854049333467647	0.112174994220525	0.199405812094644
AC090559.1	0.874000199650407	0.546077955149606	-0.678526692059437	0.000426077886075788	0.00327071544677359
LINC02820	0.331974660365854	1.44959880815748	2.12650864439219	4.2922523646744e-12	5.79883294467511e-10
AC046143.1	1.26671724130894	1.66143836801575	0.391338256770431	0.00217654747364278	0.0113533422273799
SNHG8	27.8967195547073	33.0287916601969	0.243628708504182	0.0554111769162848	0.119968750022277
SCAT1	1.39854144299187	1.15383325907087	-0.277488251263976	0.0858055090174543	0.164897927002249
AC011374.2	0.960682638317073	0.823439624952756	-0.222397040502532	0.030594311139873	0.0784306594966592
AC144652.1	0.726648306252032	0.908884459889764	0.322839629695717	0.0311374634798159	0.0795211969021385
AP005233.2	0.436253217422764	0.697003017992126	0.675999131492421	0.0217317466874462	0.061429153819175
PRKCZ-AS1	0.680704085894309	0.786769383653543	0.208913048202421	0.111780258569642	0.199405812094644
AL161431.1	8.44701693147154	8.85581929761417	0.0681838415117584	0.535717309219191	0.620715338554997
AC090589.3	0.664849199081301	0.614588127094488	-0.113407249481975	0.417945104931391	0.51565647192905
AC005722.4	0.199962745829268	0.647151101393701	1.69437135920905	0.0142496806857368	0.0458364728724534
LINC00511	3.7442252363252	4.27036698893701	0.189692834424175	0.0153199664184878	0.0482453954111352
AL391069.2	0.489700945219512	0.391432657401575	-0.323136855057473	0.0203538212092252	0.0587564368668018
LINC02321	0.531152780585366	0.627270880732283	0.23996169420667	0.427044604716836	0.524012044479969
AC007996.1	1.7340765377561	1.92387641812598	0.149848552436045	0.0490540789688769	0.109903914903736
AC004918.1	1.52781994030081	1.15052512073228	-0.409182042084657	0.0600196444141943	0.12749455912512
AP003068.2	1.96529011714634	2.44778264115748	0.316733155311907	0.00290563294411486	0.0137737196754357
AC004130.2	1.25139370436585	1.78473675809449	0.512175546780388	0.00198136114574358	0.0106428524775169
AF165147.1	0.20332804402439	0.617648468496063	1.60297675646617	0.00407131859644639	0.017573007743767
LINC00115	0.369024748211382	0.438325775007874	0.248285944426608	0.214198473118465	0.316610653373136
SLC25A25-AS1	0.768147692886179	0.786443360779528	0.0339591405616217	0.311931719905713	0.418906315698428
LINC02575	0.222749988902439	1.67487895240157	2.91055956725504	0.000876067670092188	0.00566300202054807
AL031985.3	0.923200816626016	0.895478986929134	-0.0439849214217866	0.199110526459759	0.301906084452452
AC012065.3	0.690104985902439	0.618688305566929	-0.157603091847874	0.0212188757613279	0.0606146444139005
AL049870.3	0.582218826317073	1.51195266109449	1.37677957425744	0.210829436117283	0.313000624389505
AC145423.2	0.482762298650406	0.497675086023622	0.0438911533211777	0.75543568279936	0.794918457412323
RAD51-AS1	1.06959978744715	1.03535600084252	-0.0469441689352173	0.658048849103286	0.718693609651204
AC087623.2	0.387163188691057	0.58174004707874	0.587432834632829	0.0297949252863558	0.0772609291014716
AC108676.1	1.26824480578862	1.92737329251181	0.60380276721966	0.00370369599736556	0.0165685208358969
DUBR	0.788741590390244	0.653831519511811	-0.270633790731077	0.00803957157874338	0.0299213807241937
AC036176.1	1.26928363621138	0.760633044472441	-0.738741971218994	0.00172882617375842	0.00959434580661366
AC009506.2	1.01240365388618	1.23474072400787	0.286423511077707	0.19425800500208	0.296880729364039
AL133355.1	0.815100183048781	0.696537693834646	-0.226775962444569	0.00199307303983107	0.0106428524775169
AL022328.1	0.578554776373984	0.657404263866142	0.18432725644877	0.282360485113008	0.38767176360536
LINC01605	4.54845201212195	5.53780177016535	0.283937780008736	0.176833666906875	0.277793353478126
TRBV11-2	0.541626665829268	0.343776669598425	-0.65582712901495	0.0453809972015356	0.103914791897076
HOXC-AS1	0.45638583301626	0.556478827244094	0.286072788699272	0.0123522016684492	0.0414314180283892
AFAP1-AS1	1.47850977688618	4.18731904985827	1.50188306386478	0.000123902201169767	0.00126812025591178
AC007098.1	0.430940915780488	0.935726670874016	1.11859709298424	0.0191549444004581	0.0568754502967448
AC131009.3	1.10599010527642	1.83428385677953	0.729878435749704	1.503892438269e-05	0.000228287492595665
ENTPD3-AS1	0.546244980569106	0.542940847062992	-0.00875309157605209	0.771504708209348	0.80861354599754
AL355803.1	0.555849944463415	0.56599725203937	0.0260995786723783	0.0704671247425009	0.142091172428535
AC079921.2	0.633427048951219	0.44642576784252	-0.504758173036977	0.000711338501719748	0.00482928351041137
THAP9-AS1	5.03720437119512	5.46285816577953	0.117032700588749	0.0754971497791121	0.149995072575854
MMP25-AS1	0.572540422146341	0.753173060283465	0.39560384506026	0.0264159939494325	0.0706693224270957
SREBF2-AS1	1.44485808856911	1.58604157579528	0.134502789005851	0.151917194052127	0.250292840444419
AC084117.1	0.623950746276423	0.882069228496063	0.499459739561331	0.00537882875001779	0.0220875308245411
AC007405.4	0.720277884658537	0.939234037291339	0.382931083215932	0.927515625055143	0.937929348390343
AC010894.2	0.555353567252033	0.681437915023622	0.295175661422537	0.183082180849113	0.284630640192349
AC084824.6	0.877828088788618	0.689019623472441	-0.349393362491989	0.150422519765376	0.248740298902109
AC099343.3	0.42221585502439	0.383498530267717	-0.13875970699245	0.543813379310058	0.626336141041941
AL356215.1	0.286986742422764	0.568794371566929	0.986923097007404	3.15582121358414e-05	0.000417991613681586
SNHG10	1.47614027912195	1.73974355906299	0.237044837527277	0.0288850312717658	0.076069546292701
SNHG29	47.7153937835285	59.1423591546142	0.309737014020937	0.000141784384234773	0.00140846105221455
LINC00626	0.245227304211382	0.956803463464567	1.96410299066697	0.0194946953490584	0.0572550726447346
ZNF529-AS1	0.597249175495935	0.571381157866142	-0.0638794949703301	0.255481114868796	0.362938997042843
AP001527.2	0.545143244699187	0.306676493622047	-0.829917779789279	0.993020801647554	0.994493034118492
AC093895.2	0.472453265414634	1.21533108817323	1.36310586386193	3.12597411039733e-10	2.81546068209786e-08
AL596094.1	0.553592083796748	0.566875023858268	0.0342073933511077	0.784919422333716	0.818230885777656
AC008267.5	1.46080285019512	2.18921814870079	0.583654236401548	0.00501445582264788	0.0207172165639061
AC022075.1	2.09366455026829	2.93446333420472	0.487066371655392	0.0586048681587171	0.125079268376662
AC011297.1	0.63100512402439	0.272487132433071	-1.21146361693775	0.00026712980970253	0.00220056324943974
DTX2P1-UPK3BP1-PMS2P11	0.609263927479675	0.673211690566929	0.143992904173065	0.0492556679930514	0.109990756129938
AL353796.1	0.380974180902439	0.433713769362205	0.187050018221942	0.394226382346985	0.495441714000723
AL357033.3	1.22011462556098	0.851209095574803	-0.519431218460384	0.000295062658604215	0.00240138344442346
LINC02482	1.62101786458537	1.50203293396063	-0.109983544202671	0.414934821056076	0.512879622452753
LINC01269	1.19908072593496	1.84011380370079	0.617866205128063	0.124106156186606	0.214682992327919
UBL7-AS1	1.31400581330081	1.4240964190315	0.116075169560002	0.370405592099137	0.472538201063205
AP000808.1	0.305844420756098	0.617995531173228	1.01479844727219	0.1585205629757	0.256487818255011
AC108860.2	0.607882301910569	0.722813271598425	0.24983097952895	0.0027440380955837	0.013268833109108
AP002840.2	0.532208034699187	0.61440318319685	0.20719539985209	0.104299755730941	0.189139557036914
FAM160A1-DT	0.593811669601626	0.734987619370079	0.307714502938185	0.0442315538152564	0.102323337678787
SCAMP1-AS1	1.99688712345528	2.16046666288976	0.113590184630692	0.213553787165653	0.316349963224558
AC006001.2	0.846875827642276	1.21713204485827	0.523263336000042	0.000638032790933992	0.00447754374922186
AC015871.3	0.618960404430894	0.686445391456693	0.149297833114413	0.186558690024104	0.287717797057722
FLVCR1-DT	0.405332087934959	0.416738897291339	0.0400393733934676	0.764822164242088	0.803479583119021
AC092384.2	0.346718644747967	0.508754169496063	0.553203293681751	0.067001358228147	0.137776004514805
AL121832.2	1.97523423118699	2.21242828977953	0.163606950682161	0.162172081301433	0.260516625253551
AL078581.2	0.703735375650406	0.625693650850394	-0.169576572267502	0.0586048681587171	0.125079268376662
C2CD4D-AS1	3.29405901392683	3.57446361629921	0.117860365885836	0.664388839574796	0.72211556652018
AC034236.2	0.458860855943089	0.432952785259843	-0.0838470364624329	0.296292785350458	0.40230306835022
SAP30-DT	0.462391329861789	0.389844528141732	-0.246215461617699	0.62177066427673	0.689099399046647
TBILA	0.683710934260163	0.615843769692913	-0.150822090546885	0.645442268359593	0.709513836089349
LINC02014	0.354218730520325	0.668719417062992	0.916760506777246	0.000223526403591539	0.00192346605893101
AL162231.2	1.21987712343902	1.03749439722835	-0.233632288892805	0.0778268623546454	0.153495023417702
AC128709.2	0.202912703731707	1.38610781443307	2.77210838207525	1.1333561420062e-05	0.000184477608174744
ERVK13-1	0.452536789943089	0.447595568283465	-0.0158393319059122	0.767493138553608	0.805033563808948
AL109811.2	1.29156042664228	1.05690352572441	-0.289271449264709	0.184814386628723	0.286335133412161
AL031058.1	4.67607537411382	5.34352123426772	0.192492566845857	0.0517294288556602	0.113914274589783
AC012313.2	0.376671203869919	0.442921794795276	0.233746244543778	0.383631282048879	0.486196868712979
HLA-DQB1-AS1	1.59665173271545	1.34075416046457	-0.252004931190693	0.0070194975702961	0.0269413102769035
AP001360.1	0.133865817552846	1.50604472168504	3.4919050885125	0.00688087740300608	0.0264845167278097
AC010280.1	0.188783694691057	0.805469319031496	2.09309547253221	0.000694723297602336	0.00476432068558759
LINC01116	2.6622727215122	2.24931718754331	-0.243171250422025	0.0435022794444945	0.101155902804668
AL590666.2	1.02242411231707	2.30138194331496	1.17050667127646	3.64275657432059e-06	7.34531959986137e-05
ZNF213-AS1	1.14854136470732	1.21143207719685	0.0769107014571084	0.330707745691563	0.43674111869922
SNHG28	0.845383507666667	0.749067240141732	-0.174510739288254	0.0790134873234856	0.15538169050077
AC002550.2	0.542877489235772	0.589149112338583	0.118006160369373	0.560186903730977	0.639740073491589
SUCLA2-AS1	0.857040465731707	0.921601333952756	0.104779481235515	0.0095719074576824	0.0337640913193967
AC004233.2	0.466569831056911	0.347264949653543	-0.426056220874571	0.0409302619617725	0.0963358604710011
AL033384.1	1.77160024693496	1.63943813241732	-0.111851643744021	0.281187404166764	0.386847436893379
VIM-AS1	0.836776182617886	0.569453257692913	-0.555264361986135	5.31763083176045e-05	0.000630185899448102
AC092171.2	6.46703674586992	5.92321934692126	-0.126723295257896	0.141215400167352	0.237882800032534
SBF2-AS1	1.16019281965854	1.41827792727559	0.289775676622147	0.0128570199618627	0.0426777247382715
AL035587.1	0.931015467284553	0.888941699732283	-0.0667163313953339	0.600916555055147	0.672051544602238
LINC00641	0.720711501699187	0.650301232700787	-0.148313710697453	0.0989995963522505	0.18321706119437
AP001160.3	1.64281380955285	1.71026276506299	0.0580490182249969	0.407961835331278	0.507978285283462
AC156455.1	0.321235139300813	0.717145088448819	1.15863531062192	5.62561483091861e-09	3.80010281828552e-07
AC098484.1	1.19899164203252	1.10646251903937	-0.115867020736358	0.0649415234004496	0.134978458636934
AP000894.4	0.715834407739837	1.06107601809449	0.567830222168086	0.0101206671584163	0.035330804472921
AC015912.3	1.70728710947967	2.63058716811024	0.623679163968576	0.0010765947810847	0.00670697161723008
GPRC5D-AS1	1.48827395733333	1.9241546581811	0.370584645384815	0.00981797328004688	0.0345418799514149
ADGRD1-AS1	0.325744495780488	1.18334830089764	1.86106206553385	0.000561540119523301	0.00401397196548137
AC112484.3	0.648272679577236	0.71492001707874	0.141181072792368	0.0735050851336781	0.146685549115993
G2E3-AS1	0.258211039414634	0.924062254244094	1.83943936738144	3.14957201472438e-12	5.3188397398658e-10
AC090515.5	0.474625639186992	1.530629318	1.68926299686496	0.250196895515057	0.358067802797502
AP001469.3	0.490025552365854	0.586235390834646	0.258623085200592	0.000173826032449745	0.00161957910234211
AC010442.1	4.51316675278049	6.43418986533858	0.51161842451843	0.00022004280381337	0.00190562710225553
FAM83A-AS1	5.33941633626016	6.70727248053543	0.329044165954488	0.261377513598938	0.36745163462244
AC012442.2	0.363997758512195	0.439985322858268	0.273525832389932	0.044605211761098	0.102660376642663
AL391244.1	0.51299686304065	0.698325624377953	0.444949908155964	0.063928505909549	0.133489044024421
C5orf66-AS1	5.09860352321138	3.11166859152756	-0.712413741534283	0.605792517522136	0.675826334576718
AC005229.4	1.26345461014634	1.44487433917323	0.193570190776214	0.0937451161937547	0.17639227294953
AC020915.3	1.08834300366667	1.07273956116535	-0.0208334477096662	0.461417501551085	0.554604132202416
NIFK-AS1	1.17649153465041	1.2834098098189	0.125490975899706	0.847398713625894	0.870597461679531
MIR222HG	1.03258815841463	1.22284785801575	0.243979961843377	0.439372663371875	0.532847817069482
LINC01564	0.449751054333333	1.58996821319685	1.82179935464934	8.67825608164746e-07	2.39271917679709e-05
AC099568.2	0.502726158504065	0.783655736511811	0.640447251914994	0.00168776302538546	0.00942218118717255
ARHGAP27P1-BPTFP1-KPNA2P3	0.81419023098374	0.88173691115748	0.114982343403835	0.195462920192798	0.298047861377506
AC015726.1	0.834090186504065	0.728005494291339	-0.196254045822978	0.00573838251524556	0.0232731316877961
HOTAIRM1	2.63431218828455	3.58701263407874	0.445356499430051	0.00404883281250198	0.0175319651592634
ST20-AS1	0.625664278544715	0.638902608779528	0.0302072928172955	0.739591900740721	0.784292510126149
TONSL-AS1	0.713876425439024	0.762391229992126	0.094857163404499	0.696443833333485	0.748524756430818
AL109614.1	0.460839728853659	0.48330375484252	0.0686651068282169	0.856991604416736	0.878448905589538
AL122023.3	0.623199976707317	0.562617578724409	-0.147540549785549	0.269637652509804	0.375546874784273
AC027575.3	0.515567898146341	0.433307980582677	-0.2507696289046	0.0498646101820094	0.111166812468473
AC108134.1	0.446006502276423	0.486248130259843	0.124627959422118	0.055522640237537	0.12001773913746
ZNF436-AS1	0.708143069365854	0.614290565299213	-0.205119638438127	0.147466842058069	0.245960127926483
AP001107.9	0.88387279104065	0.776382113874016	-0.187071866710044	0.00265109764429251	0.0130796304818725
LINC00393	0.0772283105203252	0.765816061062992	3.30979620158004	0.00107728559654991	0.00670697161723008
AF064858.1	0.407210781731707	0.589202491354331	0.532987770408329	0.251843162547999	0.359282061882098
AL033397.1	0.226266269	2.19106187656693	3.2755367935422	4.52976381735501e-06	8.99957487830385e-05
AL024508.1	0.479661745593496	0.595430036007874	0.311914614007417	0.0038088244472231	0.0167613088866398
AC068870.2	2.97968148162602	2.74692473309449	-0.117340738968572	0.0315502148194418	0.0804232834359734
AC008105.3	0.547287432268293	0.389261509354331	-0.491559031024223	0.0305943431197183	0.0784306594966592
URB1-AS1	4.47263176946341	5.05675536189764	0.177087998222507	0.0593087555296935	0.126182879874986
AL354733.3	0.693383838926829	0.623990112708661	-0.152131041879605	0.602126120532873	0.672847302597114
AL451085.3	0.576599071056911	0.648806489543307	0.170219737317251	0.0492556679930514	0.109990756129938
AC090912.1	0.369706657699187	0.537914383913386	0.540995543434558	0.216458514957199	0.319252678719624
LINC01980	1.09316651330894	3.77288106259055	1.78715344898185	5.83638858693112e-15	2.62832032698131e-12
AL359962.1	0.368476826772358	0.602746116385827	0.709976558105782	0.153031629184796	0.251372936428371
AC019205.1	0.787322850585366	0.750775670637795	-0.0685734509022276	0.253293984824257	0.360210708944812
AC055720.2	1.93047776954472	1.10643332374803	-0.803041427400568	6.25081806078564e-09	4.02135961910543e-07
STARD7-AS1	1.4195094545935	1.45411587607087	0.0347497816874228	0.374155664697231	0.476422528752082
AL049840.6	10.8662740588374	10.2151615829528	-0.0891453141290084	0.190083733672768	0.291490492839852
MAPKAPK5-AS1	4.25600885793496	5.32710502418898	0.323850570506275	0.000211126994024398	0.00186426515638537
AL928654.2	1.10540752470732	1.21572863837008	0.137242903749078	0.227387726513046	0.33282862244759
CD2BP2-DT	1.61436367172358	1.7303994173937	0.100139469941561	0.179653915644363	0.280268406507546
AL358334.2	0.453583939414634	0.508813482244095	0.165767340856532	0.0677875339039947	0.138759027733783
AC004803.1	0.449309974626016	0.401196233086614	-0.163403029613576	0.150422519765376	0.248740298902109
AC092747.4	4.21624748141463	3.94212471033071	-0.096986134240592	0.0333934642900223	0.0837005014022637
AC016957.2	0.525967877853659	0.474253345433071	-0.149316742693342	0.608240761681896	0.676880781739902
LINC01138	0.565309155853658	0.555148723637795	-0.0261657439318619	0.333323634942134	0.438481237397101
PCBP1-AS1	0.477675610170732	0.468281223055118	-0.0286560249352998	0.568462152629435	0.645371737985182
AC027031.2	1.15765057322764	2.1082836334252	0.864869115855803	0.0735056378619743	0.146685549115993
AC127024.5	0.81598862801626	0.964293885503937	0.24092385384007	0.101166119861856	0.186369810705409
LINC01426	0.544736615739837	0.731887837062992	0.42606372567103	0.158525039410018	0.256487818255011
AP001330.4	1.35409354185366	1.26608458694488	-0.0969536106185159	0.425018379774129	0.522474823543993
AL118516.1	3.58392745835772	5.06204220427559	0.498178099470079	0.00162855402410177	0.00924443901916593
AC020765.2	0.506492519390244	0.634059694944882	0.324077711068266	0.0261195667126101	0.0702938936827415
LINC02617	0.541043605341463	0.801676423992126	0.567275174965121	0.399532457926572	0.50117767006388
AC007014.2	0.397196816723577	0.437952972787402	0.140921901492945	0.168841524221259	0.26804335983892
MSC-AS1	1.27233991086992	1.03608364234646	-0.296343668521161	0.00743633780679278	0.028062827868651
LINC01629	0.918838324487805	1.61977604877165	0.817911421510756	0.313035330824759	0.419970935396474
AC004477.3	0.734753157731707	0.837829656047244	0.189397297008624	0.158009142605044	0.256266928762802
PRRT3-AS1	1.1569704484065	1.60432026353543	0.471610154249751	0.00292225892810859	0.0138040972443172
KDM7A-DT	6.85263756699187	7.80397005340945	0.187548856320594	0.121982410595368	0.212368861745286
GLIS3-AS1	1.93046442760163	0.0619615658976378	-4.96143055546702	0.586759896514179	0.659494692338316
LINC01278	2.20755797773171	1.95120534988189	-0.178085709404155	0.143116839267051	0.240486131653963
AL031714.1	0.397213422869919	0.436891323393701	0.137360078235494	0.450843727370796	0.544316242786368
AC015849.3	0.816814858918699	0.858916089259843	0.0725080850052664	0.334198186087513	0.439204036385438
EXOC3-AS1	2.25567558831707	2.53191355662205	0.166668555818605	0.507306083447255	0.596493053731281
AL590705.3	0.439151696634146	0.535188259165354	0.28532708929627	0.305261355614992	0.41243569238255
AC068506.1	2.46761601465854	0.446695750362205	-2.46575347965622	1.8067330807995e-05	0.000259669828953205
PINK1-AS	1.1638202700813	1.05724351335433	-0.138560569785055	0.0527904179743477	0.115217858939166
AL391001.1	0.444501094455285	0.358522454724409	-0.310123491667651	0.475286025516505	0.568743507947563
AC016747.1	2.11802667707317	1.55191972982677	-0.448666821821548	9.36418053409669e-05	0.00102024257270682
AC000123.1	1.05819653354472	1.26362185511024	0.255957197838692	0.00991795323697602	0.0348029995406613
AC093278.2	1.19252896001626	0.756359254275591	-0.656880750571128	3.69809260857322e-07	1.17695978572392e-05
AC026471.1	1.52640194043902	1.83283613724409	0.263942898551235	0.00496027150543769	0.020668215993388
AC106897.2	0.59006776103252	0.406930289448819	-0.536098967372894	0.0933925453765662	0.175973959279973
AC010186.3	0.945430317715447	0.810556576047244	-0.222058241313908	0.0667409736006699	0.137776004514805
AL606834.2	1.1874480104878	1.05123401777953	-0.175780483016608	0.154433410240968	0.251372936428371
AC124067.2	0.778860472325203	1.67014743691339	1.10053865891839	0.0371978369959537	0.0900617824389457
CERS3-AS1	0.726740403406504	0.843801319897638	0.215463228536845	0.576793935454391	0.651545657858597
AC099522.2	0.496890388780488	0.521582031314961	0.0699665325829274	0.826899214335237	0.854736678322039
AC020661.1	0.396500735756098	0.542347737551181	0.451894619203862	0.0319676501059544	0.0808769574777985
AC103702.2	1.77722687973984	3.27204632625197	0.880565307648979	0.0119361421270966	0.040516904557054
AL844908.1	0.493530503796748	0.355935206858268	-0.471524614378794	0.0940870476551845	0.176711194279731
AL513550.1	0.881215156552846	0.963116881433071	0.128216581483599	0.414935179378874	0.512879622452753
SNHG19	23.4403669835528	30.0196082523307	0.356909993463741	0.000426088762866137	0.00327071544677359
AC011476.3	0.596527921170732	0.689469333433071	0.20889671775387	0.00716896914516093	0.0273595404381707
AC009159.3	0.526862865146342	0.452497204543307	-0.219518618399629	0.00151523883580206	0.00882402378244599
AP000695.2	0.89368272904065	0.544774248354331	-0.714104235298551	0.00011786728214691	0.00123440851302694
U62317.1	9.12941361982927	10.5119761757402	0.203439806742011	0.162698215044874	0.261051411550623
CD44-AS1	1.06543900904065	1.42968834348031	0.424252680900511	0.00254628123313689	0.012884016939781
AC010503.5	9.93243347171545	12.2741425372756	0.305403112263379	0.00071134523950545	0.00482928351041137
AC010735.2	0.786513948252033	0.671981338354331	-0.227051182648728	0.0272420287390434	0.0721646682871522
C20orf197	0.346904532845528	0.854559375031496	1.30064204245606	0.280391891231519	0.386146223296414
AL162586.1	0.427390342495935	0.425302362385827	-0.00706543999686504	0.697737844613325	0.749319418181719
LINC02163	0.18113076900813	0.617812427519685	1.77013725129187	1.64542611695424e-09	1.30762981412069e-07
AL035071.1	3.08429629545528	2.6425006178189	-0.223037556682404	0.62177066427673	0.689099399046647
AC105118.1	0.361423192528455	0.663843165952756	0.877153355812811	0.31896953153228	0.425397667423604
AC004812.2	1.02703428934959	1.17028247181102	0.188372446667468	0.387464880822358	0.488762888880491
AL023284.4	4.06789526777236	4.58785449384252	0.173537100288917	0.0472707463761195	0.106972828063882
PRANCR	0.869241716447154	0.891051269220472	0.0357510301140897	0.546138069894705	0.627408616009988
CASC9	4.37372522173984	6.8979265957874	0.657300190200707	0.000215806241017877	0.0018809950426784
AC023043.4	0.92710926503252	1.06456827694488	0.199457197472442	0.229415413136443	0.334708664305977
DLEU2	0.822315658130081	0.93838303796063	0.190484635476261	0.0242414845606938	0.0668372360030558
STAG3L5P-PVRIG2P-PILRB	0.442606824373984	0.525007397433071	0.246312055075308	0.0593087555296935	0.126182879874986
AC090152.1	0.87701607501626	0.578889217267717	-0.599316002052448	3.20454045669634e-05	0.000420323704562792
PTOV1-AS1	2.68530023092683	2.44987106265354	-0.1323775764362	0.627963513642492	0.694254260991004
AC009318.2	0.932508085178862	0.819388355291339	-0.186568843950179	0.0839079559462044	0.162174032164982
AL157871.2	0.429923747170732	0.531733159149606	0.30662163552218	0.836371317145193	0.861889892801797
AL138724.2	1.4907121415122	1.22566013985827	-0.282442704901988	0.109434809506719	0.196604292079225
AP001816.1	4.80219892237398	5.50583726088189	0.197266802188097	0.811940039857801	0.841204749883351
AL132780.2	0.410256833910569	0.427478920795276	0.0593259158869184	0.135169667678983	0.230573511406952
AC109460.2	0.467325165260163	0.486307513511811	0.0574421537622392	0.631691808047766	0.696097579667644
AC096677.1	1.11023752484553	1.18872678555906	0.0985488066260388	0.167222368503119	0.26641205170721
AL122010.1	1.54763967733333	1.47129783662205	-0.0729802985225295	0.138865976860204	0.235392640825766
AC005332.4	0.850762999252033	0.990935066370079	0.220033234067581	0.153423150267019	0.251372936428371
LINC00941	1.15787452327642	1.34858351007874	0.219965942607588	0.141215400167352	0.237882800032534
LINC01932	0.45114452796748	0.872180053259842	0.951036309296806	4.24476892047524e-05	0.000526117689134133
AC005332.6	5.90617819638211	5.65214408045669	-0.0634266426428147	0.754166724814088	0.794918457412323
AC080037.2	0.755834441463415	1.02971620535433	0.446104613457134	0.310249204170672	0.417892995847037
SNHG6	42.2644851189106	43.3301199655827	0.0359243563254417	0.0338316791949401	0.0844853948102848
CRNDE	3.32175268842276	3.56462408122835	0.101805275122541	0.0189760755244368	0.0567183142334383
LINC00685	0.684428407300813	0.620997060267717	-0.140313201436871	0.784244501777945	0.818230885777656
U62317.2	13.2117251293415	12.8090275836299	-0.0446579042016069	0.311931719905713	0.418906315698428
AC012467.2	1.04161764496748	0.914688896370079	-0.187472749964679	0.122829047403226	0.213293114449561
AC106900.1	1.0963043303252	1.13215442117323	0.0464224081231362	0.570836903041988	0.647523640646285
AC016394.3	0.782565591617886	1.17680984544094	0.588597638310669	0.050274068653729	0.111710965051296
AP003119.2	1.29612773180488	1.49624939138583	0.207142759275687	0.0131121885181915	0.0431011354941039
AL132989.1	0.705408073414634	0.624207329622047	-0.17643278964592	0.260633530635255	0.366789972041311
IRF1-AS1	0.657929001333333	0.449134978527559	-0.550782824496714	0.0104843228639579	0.0363187697159157
AC010654.1	0.512109313804878	0.695197410850394	0.440970911254276	0.0188871900297423	0.056577813148962
BANCR	0.190399480585366	1.00057434851968	2.39372692384174	0.0986623422035479	0.183094538896969
AC021078.1	1.70366813882114	1.95283637240157	0.196926734023082	0.184814386628723	0.286335133412161
AC018521.5	0.720465377276423	0.606490597566929	-0.248443822438317	0.0232667925209604	0.0644127801143801
AL512598.1	0.609311407284553	0.592558321086614	-0.0402225954789426	0.0919932264442157	0.173918320307294
AL451062.1	1.42510325291057	0.252706512141732	-2.4955317030258	0.583610729386277	0.657596409842252
LINC01857	0.626428772203252	0.431332550062992	-0.538349886229696	0.00590625353183676	0.023818950810482
AP000692.2	0.494888103772358	0.507808709755906	0.037182776988952	0.725110004688599	0.771965024692118
AC091182.2	2.77777591704065	3.28492728901575	0.241931215312694	0.234882611068679	0.340481583528174
AC009237.14	1.54261002591057	2.22887379308661	0.530941535720385	0.0163846252998056	0.0505379652512269
AC034206.1	0.461289022113821	0.799207180228346	0.792898585484607	0.136973896051222	0.233062636731991
AC112491.1	0.993967218203252	1.31918876748031	0.40838084329728	0.0644348092189223	0.134338622306735
CCDC84-DT	0.555621692642276	0.67571423503937	0.282310321925253	0.0688475559081573	0.140503093703807
AC091563.1	1.56170863196748	1.06922982644094	-0.546553327318832	0.00015539057229126	0.00149939026095426
AC093904.3	0.266499766162602	0.604238581559055	1.18098403818781	0.0638446599086307	0.133489044024421
AC008946.1	0.635592668593496	0.705060402496063	0.14964437478477	0.0799130798007668	0.156467493928748
CYP4F26P	0.376993332284553	0.508456773204724	0.431586120198653	0.0941762101268734	0.176711194279731
ELF3-AS1	0.81009167	1.39042084267717	0.779364535938712	2.44102729165206e-06	5.23464741432053e-05
AC109454.3	0.626137067569106	1.43663258908661	1.19814073062188	9.11322452746535e-07	2.46239326732114e-05
AC105219.1	0.289226840528455	0.697053037409449	1.26906699014243	0.000125813982264446	0.00126846783611393
AC092368.3	1.18594743686179	1.20247127601575	0.0199623633999546	0.917790724239874	0.930174494734885
AC099850.4	10.1141217315528	11.1764515600394	0.144091168297733	0.0947777216875235	0.177347232686765
AC010542.6	1.13249732286992	0.938754722590551	-0.270687474344296	0.228738212449923	0.334081432453888
THAP7-AS1	0.853700645365854	0.980249159653543	0.199418230055358	0.256946473769919	0.364254654840672
AL604028.1	2.02411590684553	1.9462817875748	-0.0565713031101446	0.420968032323104	0.518912236923826
CTBP1-DT	1.99629928452846	1.69786009508661	-0.233610440590875	0.000443281138126816	0.00332707120894071
ZNF667-AS1	1.20570110030894	0.660994807251968	-0.867161456680745	1.02377222876017e-05	0.000170755096426542
AC104695.3	0.892312434829268	0.877563333897638	-0.0240456960133257	0.150919493668966	0.249257012159869
BX539320.1	0.444278532878049	0.554310146409449	0.319228982419471	0.263612639065494	0.368294390255928
AP003068.1	1.00936743862602	0.836270350338583	-0.271410133569553	0.00666000264926346	0.0259798163933428
AC016727.1	0.443089047113821	0.49219357696063	0.151629166264253	0.787611158277528	0.819770935926765
VPS13B-DT	1.39971003489431	1.35288814792126	-0.0490854209623162	0.640427700499955	0.7045747747357
CASC19	0.532329736634146	2.64605986711024	2.31345363850851	1.36220165382096e-08	8.36515651960053e-07
AL022328.2	1.05461271050407	1.20089025822047	0.187391028552856	0.179653915644363	0.280268406507546
BX537318.1	0.776402613593496	1.23153384051968	0.665579391565938	0.000156487066465248	0.00149939026095426
HYI-AS1	0.459857521886179	0.533279206566929	0.213704137305407	0.755496150494021	0.794918457412323
MIR3142HG	0.770866308886179	0.362512243488189	-1.0884509541327	0.00266636828022809	0.0130796304818725
AC025857.2	3.24613604535772	4.18160375394488	0.365332895148033	0.0148826504469302	0.047198264680288
MIRLET7BHG	0.616119999365854	0.504458102637795	-0.288476914122543	0.000396175536289761	0.00309383323426282
MANCR	0.759934890837398	0.766618051086614	0.0126321511480363	0.86112261955082	0.881346899284696
AP005329.2	0.438848359292683	0.664410789007874	0.598352987047172	0.118641407286178	0.207353869655403
AL121944.2	1.30781624342276	1.87419363361417	0.519110166573943	3.43358250209799e-06	7.14848256765672e-05
AL021707.3	0.661439419235772	0.71830791411811	0.118993383678737	0.442481338465244	0.536136581404973
AC009118.3	0.587497970902439	0.51840842496063	-0.180494704413467	0.541494161671252	0.625263771297317
AL022328.3	0.453825167333333	0.479088248409449	0.0781548085921806	0.888695312309084	0.904086872687931
MAP3K2-DT	0.453839239292683	0.400670899346457	-0.179763620036451	0.277300745878664	0.383060641801713
LINC00958	12.3877842815528	16.0670518106772	0.375187063519981	0.0243519381621659	0.0670050274075074
AC027644.3	0.783490787276423	1.03343442440157	0.399458630932356	0.00918962711198525	0.0326715427060318
AC100861.1	1.17290692413008	1.26194120266929	0.105556159695139	0.00244527723526879	0.0125135210032126
LINC00526	0.838514542333333	1.00247001683465	0.257651377605308	0.510673073679898	0.598368883383818
ASH1L-AS1	1.01697307688618	1.44006817845669	0.501855629986382	3.08405992788665e-05	0.000412531184413353
PCED1B-AS1	1.91531530484553	1.36816362277953	-0.485341135650937	0.00156157877763151	0.00897741671736243
AL583785.1	0.53478928003252	0.300033096086614	-0.833848896109075	0.00192504839779846	0.0104447405037177
AC124283.2	0.73353585002439	0.811546518543307	0.145806317349568	0.0464923025879019	0.105395375798845
AC004706.1	0.384320133869919	0.468692647212598	0.286333603499059	0.336830344433397	0.441803684785941
DNAJC3-DT	0.612750256813008	0.792264524322835	0.370683019551973	0.104860748770984	0.189647753131994
IQCH-AS1	0.551860485731707	0.490667036968504	-0.169559235148102	0.187728297700097	0.289191482545987
AC004585.1	1.08266863456911	0.913064594976378	-0.245802921361971	0.000424683449317689	0.00327071544677359
LINC00520	0.683541281796748	1.21493241051969	0.829775679915864	0.0162286575274102	0.0501714332254718
AC097468.3	1.96235565969106	1.74953073837795	-0.16561852880394	0.14893908374934	0.247194965780539
MIR600HG	0.681910010910569	0.693231433685039	0.0237557083333454	0.692567110074672	0.745544355148113
OGFRP1	0.681045701861789	0.919887061559055	0.433705132094491	0.00156157877763151	0.00897741671736243
GAS5-AS1	0.700971654910569	0.567176221330709	-0.305559058016025	0.11296776282116	0.200025488298017
HMGA1P4	0.498215549341463	0.42474638596063	-0.230168376889456	0.377902940525518	0.480321972611399
CALML3-AS1	1.27426989558537	1.46723792468504	0.203431956155748	0.108854501137943	0.195822145189562
AL118505.1	0.841928716756098	0.959310078692913	0.18829912391567	0.528826213762064	0.615369694050429
CEBPA-DT	0.731573467382114	0.949681226929134	0.376440582471484	0.100802432453642	0.186043833667856
AC114489.2	0.683879979317073	0.860044348826772	0.330667900494972	0.0259342916474299	0.0702148858029615
AL139289.1	1.21491002442276	1.30207993022047	0.0999685407463506	0.146491544836672	0.244635447557903
EDIL3-DT	0.333486696178862	0.602148390779528	0.852489853201771	0.114161295113235	0.201610339474484
AC004241.3	0.662537734861789	0.946633278748031	0.514803015037182	0.000787425067046557	0.00526639240386088
AC017100.1	0.649724385512195	0.406202188244094	-0.677629841986287	0.0373575062893036	0.090286209296689
AP002387.2	3.48421322198374	4.61610227990551	0.405842275759601	0.0110792706467716	0.037990087928397
AC092490.1	0.688535105902439	5.38759380955118	2.96803896570753	0.0448658976744952	0.103084741085447
AC003102.1	0.654480101902439	0.815133045220472	0.316686223125686	0.00592558609434871	0.0238257940876938
LINC01137	6.45430458025203	6.41549034454331	-0.00870212392345016	0.30528178562735	0.41243569238255
LINC01967	0.289076248138211	0.603846917354331	1.06273277981879	3.90240471875728e-07	1.19821563069116e-05
AC011451.1	2.26282333478862	1.99465197734646	-0.181986903567025	0.125396441646017	0.216085064648497
TTC28-AS1	0.677356747073171	0.799426758622047	0.239049998015769	0.0488531828446663	0.109635631267681
AC008771.1	2.6223357952439	3.12784954492913	0.254318680822827	0.129325898773125	0.222289172064239
TBX2-AS1	0.334669876512195	0.498788245913386	0.57568876752529	0.213553787165653	0.316349963224558
AC009005.1	1.07620948256911	1.14027262361417	0.0834198706506678	0.607017300502772	0.676633971104988
AC079949.1	0.463567460121951	0.914613479984252	0.980382881722612	0.0444846028938272	0.102557505989011
AC139100.2	0.441940765178862	0.549677291708661	0.314731866668425	0.531117907763385	0.616443917135506
AC109347.2	0.641483221544715	0.529717306031496	-0.276188888374097	0.666295268189311	0.723605230967652
SENCR	0.512653356585366	0.386741338133858	-0.406614661166533	6.59410052476683e-05	0.00076798532835862
GAS5	25.7066004392764	33.9132672700315	0.399710949035535	4.31013472054074e-05	0.000528464937645165
AP001372.2	1.81716149360976	1.71229084037795	-0.0857588686778366	0.00735905185149901	0.0278489609282217
AC026369.2	0.57901365799187	0.49309255507874	-0.231738908869229	0.000277615566678578	0.00227308260959248
AC073957.1	0.46244640295935	1.25831795774016	1.44413844167027	0.000552154978793402	0.00399915256489299
LINC01705	1.39100172255285	0.93662335388189	-0.570583290515081	0.0123588907960332	0.0414314180283892
AC079922.2	0.551818033699187	0.46800665615748	-0.237663557005178	0.196067428476038	0.298632577081316
AC005993.1	0.67634150404065	1.16159623717323	0.780284891741783	0.00173280560830032	0.00959434580661366
AC099487.1	0.343644512414634	0.52600157711811	0.614150203716768	0.00450816208433633	0.0193350062728203
P3H2-AS1	0.283312084845528	0.767719391377953	1.43818694671056	0.0217343712254372	0.061429153819175
CEROX1	0.706535933211382	0.287826147456693	-1.295565276319	0.208446656204131	0.311430318562828
MIR181A2HG	0.476800828536585	0.378942577929134	-0.331407492828184	0.0839046266055696	0.162174032164982
LOXL1-AS1	0.987728878666667	1.26616588217323	0.358279430219252	0.159560657132999	0.257546532600575
BBOX1-AS1	3.61480198378862	4.30015049192126	0.250470530986399	0.0040041991030981	0.0175070323245487
TMEM9B-AS1	0.894526304162602	0.726063693700787	-0.301027792618499	0.123680267390263	0.21449556000545
AC007114.1	1.20711856947967	1.2419093875748	0.0409925231306141	0.722487288308605	0.769779437306723
CHKB-DT	1.28112573419512	1.68031950377953	0.391323506040145	0.00105026657553658	0.00663042123154168
AC004687.1	1.09534032911382	0.895551446677165	-0.290530975782187	0.0723870560060446	0.145311905890292
AC026740.1	1.34283042745528	1.63735597704724	0.286090878961932	0.624244624087277	0.691274169788452
AC106795.2	0.598881725772358	0.761953969606299	0.347432735004925	0.0688475559081573	0.140503093703807
AC100814.2	0.956770249390244	0.824763399755906	-0.214192217733422	0.118228875765815	0.207353869655403
AC007342.5	0.666177369926829	1.43778891356693	1.10987363305994	9.33068609426693e-08	3.93929903542332e-06
AL512329.2	0.68728931298374	0.484145392188976	-0.505477162524352	0.0788252732428643	0.155237527917069
MIR205HG	31.087175002122	39.0330242394173	0.328375725661895	0.0232667925209604	0.0644127801143801
AL355607.1	1.15758320077236	0.420697602055118	-1.46026039028098	1.84324881675734e-07	6.91730319844213e-06
AC079807.1	0.836631056471545	1.01979921261417	0.285621670994626	0.0183614851876181	0.0553713537689108
AL163051.1	0.407283627772358	0.51736871111811	0.345158985664164	0.034722875052044	0.0857597882912458
AC023157.2	1.89536488521138	3.75990525549606	0.988220693566352	0.00275983871477376	0.013268833109108
AC004990.1	0.191470890422764	0.818147900535433	2.09523659572025	3.81774559017459e-05	0.00048670264648621
AL512363.1	3.27630521644715	4.91999114446457	0.586585955963774	0.0226360358915067	0.06318447208559
LINC00460	1.16286624198374	1.02035560994488	-0.188613119492795	0.0115005951098318	0.039235616144906
AC087276.2	0.435637590829268	0.391832310929134	-0.152892079708362	0.584922285292195	0.658272297550857
NUTM2B-AS1	0.504287953178862	0.539092798094488	0.0962858748030624	0.0569894130902308	0.122404923823373
AL133353.1	0.606576220487805	0.814965004409449	0.426049168266598	0.00575368318558394	0.0232731316877961
AL357079.1	0.482900449699187	0.649410286181102	0.427404429017497	0.0219190115758938	0.0614369687989436
AC006538.1	0.412459499325203	0.413183391818898	0.00252980166024463	0.704220971964098	0.753884733061408
AL138789.1	1.70352536069106	3.17972732634646	0.900379628996629	0.00667283218985192	0.0259798163933428
ADNP-AS1	0.842778017284553	0.886438289818898	0.0728675162227376	0.782231865946478	0.817952980567873
AC009271.1	0.426326640121951	0.887870503448819	1.05839006516301	9.10762566976322e-06	0.000157748747177566
AL157394.1	0.785180686626016	0.465379377464567	-0.754617405288392	0.00125546716257293	0.00774491386591794
AC009309.2	0.745752003861789	0.811584285165354	0.122044981095309	0.497275170573431	0.58725415685726
AC009065.9	0.87626067196748	0.923463465220472	0.0756947755193148	0.0917069828184798	0.173918320307294
AC099850.2	0.46633595295935	0.513876033102362	0.14005070622213	0.18365824084207	0.285198026870847
AC069360.1	0.793323034804878	0.392252241543307	-1.01612674790187	1.18343430056756e-05	0.000185909272100788
AC122685.1	0.594379549089431	2.67581884623622	2.1705240655767	5.02018602732206e-14	1.35645426458242e-11
TRAPPC12-AS1	0.628133699731707	0.670627522874016	0.094440020413334	0.923346283735908	0.934412606237612
OSER1-DT	1.94686343247154	1.36608630159055	-0.51110305840858	0.185975909142009	0.287146803715262
SEPTIN9-DT	0.343887679861789	0.504745963740157	0.553620038202399	0.0474661202385335	0.107056403963267
AC018781.1	0.47304769596748	0.421195166858268	-0.167496771690618	0.575589317323537	0.650742688975693
AC068305.2	0.40546135295935	0.439580228472441	0.116562089151905	0.862496943660204	0.881417073286638
OVOL1-AS1	0.393450347658537	0.464082426330709	0.238199484089657	0.0519392866882284	0.113914274589783
ATP1B3-AS1	0.893841427739837	1.22140626205512	0.450452329509928	0.0669950668537635	0.137776004514805
MIR193BHG	2.01546325428455	1.88118973235433	-0.0994661173490249	0.544975263950787	0.626605601359586
AL021707.2	0.390387999382114	0.464520714913386	0.25083422902173	0.0951239419144748	0.177748887311833
RAB30-DT	1.81240266578049	2.12197499937795	0.227504140891317	0.0268946745214142	0.071666085361796
AP003119.3	0.761104587203252	0.800381726047244	0.072593513339146	0.359296102497724	0.46141543200991
AL031186.1	0.550627145268293	0.734339847889764	0.415372153007494	0.122610925748256	0.213188366391112
LINC00476	0.527699702788618	0.537180948535433	0.02569096859833	0.988833547654386	0.991034215787148
DLGAP1-AS2	0.569916661504065	1.32605555996063	1.21831834814222	0.0159971522455684	0.0496831096178458
AC024075.2	2.25576903086992	1.95547638591339	-0.206099242780472	0.25111992868884	0.359008490644045
AC008115.3	0.616029509585366	0.692696060866142	0.169223007908498	0.366678583279821	0.469112467813483
AL035461.3	2.43729140499187	1.66200669919685	-0.552352554113965	0.324655810138216	0.430009803428166
LINC00346	1.50138580141463	0.903457829653543	-0.732765576962426	6.16774208653882e-06	0.000117360838857943
AL021878.2	0.382614875626016	0.491363182606299	0.360896796833141	0.0341246195704073	0.0849030590048255
MYO16-AS1	0.492895699487805	0.44987531119685	-0.131757198437425	0.591718466769948	0.663963163294186
AP003392.1	0.516540536154472	0.564886134448819	0.129078518280485	0.806515733803329	0.836226213636452
AL035446.1	1.09851522073171	2.52259189862205	1.19935196851753	0.00683732726980068	0.0264677052765064
HOXB-AS4	0.436427886073171	0.739812724015748	0.761416826238423	0.0348573206215641	0.0859347448170312
LINC02762	0.723775186780488	0.957031382574803	0.403024585167508	0.608240761681896	0.676880781739902
AC009133.1	0.981925266772358	1.13112497062205	0.204073200167035	0.161123667344921	0.259449433352787
LINC00519	3.80095565633333	5.96075899044882	0.64913384827354	0.110017424153533	0.197126710917007
AC105206.2	0.515697563081301	0.365383616661417	-0.497113281328881	0.00273534822412458	0.013268833109108
LINC00324	1.21027021071545	1.11635074971654	-0.116538803220383	0.318676431283693	0.425397667423604
AL359771.1	1.38896013341463	2.22998834170866	0.683030976808693	0.00998380191873393	0.0349433067155688
AC008687.3	0.36918171001626	0.458035883645669	0.31112954616876	0.165302744353628	0.263737231619204
AC127502.2	0.584301628439024	0.544138752456693	-0.102738732188881	0.48133923322615	0.572942118139673
AC006449.7	1.06891471476423	1.30209162970079	0.284684226506722	0.0194260109095903	0.0571776486685327
KMT2E-AS1	3.14868336421138	3.85656398533071	0.29256736181323	0.0105903334709903	0.0364988278553773
LINC01560	1.43404006205691	1.48818784448031	0.0534713117034522	0.402040629224736	0.503389147435235
PDE2A-AS2	0.578042704699187	0.568762464299213	-0.0233498233611318	0.0565320624780178	0.122004499053997
MAGEA4-AS1	0.191218382308943	0.826676032267717	2.11210083956634	4.79048480802442e-07	1.40694455992195e-05
AC002310.1	0.675087816430894	0.796702832559055	0.238966521921485	0.0215182466230848	0.061202423553237
GIHCG	1.84634218979675	1.44700846992126	-0.351596591493543	0.0266544061488434	0.071166210883572
AL132712.1	1.53669960085366	2.07162315245669	0.43092641746072	0.00618374897863726	0.0244276165793536
AP001033.3	0.799604813747967	0.792399026795276	-0.0130600490155355	0.0291424035329872	0.0764496201802057
AC068888.1	0.40820425001626	0.615359089653543	0.592137330445825	0.00129438248055428	0.00787707536589564
AC009118.2	0.343250139658537	0.618132102212598	0.848654884877349	0.00201664743434637	0.0107263412748108
SCAT2	0.496743634609756	0.52397437280315	0.0769947717883833	0.0880495680485417	0.168253134983847
AL391834.1	0.548003137227642	0.455086935700787	-0.268041981322577	0.433187022834099	0.527239340404385
LINC00392	0.836279003926829	8.98359906607874	3.4252372949012	0.0125790304206892	0.0419611607366694
XIST	0.452932069209756	0.775891134540945	0.776559550776529	0.0730130584420926	0.146134284378173
AC138207.4	1.04564843450407	1.05777599896063	0.016636272451099	0.137470841932653	0.233613971636496
AC023906.5	0.428426663845528	0.876804177055118	1.03320639984202	0.00135038975679947	0.00811042084107573
AC011498.6	0.377049211707317	0.432159962590551	0.196812586626242	0.143595254793113	0.240691301768605
AL136162.1	0.396902089260163	0.503777389669291	0.344003216490011	0.112570828357007	0.199584237677581
LINC02188	0.588728521934959	0.343076491976378	-0.779072249068926	0.00300510553111291	0.0140555357023439
AC012181.2	0.536585691536585	0.485238793480315	-0.145113690066046	0.154940431773154	0.25189473324372
LINC01436	0.793333187073171	1.50858181213386	0.927194130789808	0.153662208689023	0.251372936428371
AC012213.4	0.524583775666667	0.611094836047244	0.220223101224642	0.437959904130718	0.531611707529739
NOP14-AS1	2.81988656838211	2.77126536881102	-0.0250922645481682	0.456113382129929	0.549695967223492
LINC01679	2.1855538047561	1.70507201425984	-0.358166222129437	0.00257583874670892	0.0129366473858876
AC073896.4	6.51505551538211	5.85907223361417	-0.153105235850092	0.501720315403666	0.591469586483728
JPX	2.61350024943902	2.85988812667717	0.129975415660077	0.112174994220525	0.199405812094644
AC005083.1	1.08053347869106	1.23912952911024	0.197583231043221	0.565499930577514	0.642548701606578
AC026471.4	1.70812414499187	1.89785283340945	0.151955292137293	0.125396514200164	0.216085064648497
AC006305.2	0.288441109699187	0.558868358818898	0.954231699448456	0.000123599100647016	0.00126812025591178
AL355312.4	2.7916363907561	2.72369561051969	-0.0355455610263382	0.192759452696199	0.294924145631444
CFAP58-DT	0.932524115707317	1.02381743377165	0.13474553811884	0.663119033178605	0.721896707352373
AC018695.6	1.0248799328374	1.28878713561417	0.330559094151465	0.0612201536310561	0.129231918055557
AL031123.1	0.851859465333333	1.31498264873228	0.626356415186539	0.373215860052565	0.475674176350015
NRAV	4.86369009560163	4.74905964625984	-0.0344094301552009	0.652994283898091	0.715486843103261
MID1IP1-AS1	0.720208553146341	0.954874469409449	0.406896351729129	0.0297264906357156	0.0772609291014716
AC026355.2	0.239897754447154	0.578898382023622	1.27089047094267	4.09188626238001e-08	1.90625460016393e-06
AC036176.3	0.583628545398374	0.833581521685039	0.514272849699626	0.140237340130129	0.237180800628136
LINC01010	0.304615277292683	0.661800898409449	1.11940895138455	0.00404883281250198	0.0175319651592634
LINC02035	2.3456262207561	2.23015400595276	-0.0728297953300847	0.432161002762002	0.526464846466605
MIR4435-2HG	2.3760099916748	2.18116426940945	-0.123442475664653	0.289867689145278	0.394769403261361
AC009318.3	0.474330325268293	0.430412110566929	-0.140173435125314	0.307764406523961	0.414959793626618
CARD8-AS1	1.41783889295122	1.21109858434646	-0.227377304185811	0.00666000264926346	0.0259798163933428
LNCAROD	0.919060403227642	2.08357162969291	1.18082711061752	0.0342354701879494	0.0850222798233817
AP003390.1	1.19870390393496	1.71149143370866	0.513778733858957	0.00305842481755379	0.014182486353749
AL121820.2	0.361279604195122	0.603511434149606	0.740265293932137	0.263453041341877	0.368294390255928
AL133520.1	0.783987442414634	0.610827593220472	-0.360065310843647	0.000743748558141347	0.0050240215102448
LINC02577	0.754319388439024	0.772206632543307	0.0338114374412372	0.585185069843508	0.658272297550857
HCG18	1.3341696075935	1.27609360891339	-0.0642079190893938	0.221382810171203	0.325449593624913
AC005911.1	0.432662305447154	0.509803190267717	0.236698966280057	0.0474661628230916	0.107056403963267
AC116407.2	0.758654603886179	0.730097844535433	-0.0553533921547699	0.588798949857161	0.66123639339736
IRX4-AS1	1.24795174464228	1.57614042885827	0.336833930183976	0.0709642387054425	0.142756606636745
OTUD6B-AS1	2.85198891297561	2.83450961566142	-0.00886921005883035	0.512924341365123	0.599447046007164
AC004471.1	0.332418210731707	0.57217926007874	0.783467786040488	4.54350420178888e-05	0.000543210104125379
SIAH2-AS1	0.355288155089431	0.462256280456693	0.37970332934709	0.00350224008164217	0.0158776052023442
AL596244.1	1.64700515033333	1.21495490543307	-0.438942299109938	1.87622614859249e-05	0.000265342383606006
U62317.4	0.816778063495935	0.964855758637795	0.240369162677427	0.955356044118952	0.961763051866397
AC083880.1	0.61598913396748	0.795098071228346	0.368227918291206	0.0191549444004581	0.0568754502967448
AC139795.3	0.488278138479675	0.468882024023622	-0.0584782159532906	0.230773733412265	0.335964777844795
AL391988.1	0.792321446252032	0.674743182834646	-0.231747357353563	0.0254806786652833	0.0691252949333288
LINC01206	0.156526697252033	0.840257191637795	2.42442224065021	0.0364522794875433	0.0893775491609274
AL390719.2	2.16562461002439	2.65557112267717	0.294238981387059	0.0710084675498836	0.142756606636745
AC016876.2	7.10550066239837	4.23836466897638	-0.745428584574213	0.0249107726933799	0.0679887957752651
AP002748.4	0.885644673243902	1.02892667383465	0.216340271879045	0.101530851724042	0.186369810705409
AC108047.1	0.707165337284553	0.790948896346457	0.161536923658581	0.170745455623987	0.269797790114627
AL079303.1	0.546693768097561	0.390409350125984	-0.485745324777345	0.172322846115582	0.271972155493167
UBR5-AS1	1.4556913928374	1.43252635116535	-0.0231428585780942	0.661850073643987	0.721096330236312
AC005224.3	0.542447992504065	0.56439594080315	0.0572227869365051	0.93307775822083	0.942848205950891
LINC01703	0.476978207382114	0.767271805283465	0.685814389012449	0.0156553183458042	0.0489591089934756
AC106799.2	0.38347568202439	0.570706339448819	0.573613496038162	0.00149183354538831	0.00876290052095481
LINC00294	4.09461076647967	3.46665867025984	-0.240180521128951	0.00126316272020991	0.00775696743183449
AC107375.1	0.644757712276423	0.613575876645669	-0.0715153619847315	0.467827679997986	0.561310120494919
CPNE8-AS1	0.83443129400813	1.16412349948819	0.480378948990383	9.36418053409669e-05	0.00102024257270682
AC120053.1	1.42384602798374	1.19228953245669	-0.256058525809064	0.0367227791056996	0.0895532031981952
Z95115.1	0.999229658056911	1.16076619955118	0.216189211958347	0.347499795291725	0.450549158770749
AC078883.1	0.602812121146341	0.659878753834646	0.130492541478878	0.869378895529888	0.887778448874436
MIR3945HG	0.61869898098374	0.831112310181102	0.425805787187333	0.385064102439288	0.487098878647451
AL049840.4	2.00845446092683	1.80854688711024	-0.15125474976257	0.0858055090174543	0.164897927002249
LINC01089	1.10424081526829	0.973353796984252	-0.182018632822232	0.835085690761094	0.861221960471937
AL592148.3	0.45201735897561	0.456194536629921	0.0132709910770819	0.976274011767261	0.979173117964046
AL023803.2	0.629136970292683	0.789498299795276	0.327562016746236	0.000849368245123131	0.00554346134860556
AC010969.2	1.3759320953252	1.39017526706299	0.0148575106831305	0.6605820240175	0.720295653307218
AC012313.1	1.41014513031707	1.91022529387402	0.437899150608907	0.00023248121180313	0.00196301323216268
AL645933.3	1.1502836268374	0.985116989425197	-0.223622662284363	0.0576771569176241	0.123685458723349
LINC-PINT	0.574097149178862	0.597949040614173	0.0587276463901165	0.554311980112317	0.634102866326622
TRIM52-AS1	3.77354311371545	3.23795792274016	-0.220835519527915	0.120721017404845	0.21044399292122
Z93930.2	0.387916204544715	0.467358927070866	0.268785907969187	0.197280552650296	0.30014192188125
AC005261.3	2.64386467430081	2.57470137895276	-0.0382432204663929	0.664389081557797	0.72211556652018
AL355802.3	0.414746524723577	0.516256038527559	0.315856859012219	0.0158444331090048	0.0493221869360956
AC087741.1	0.394368202886179	0.436386566204724	0.146063455375664	0.673305818340337	0.729459631578024
AL035661.1	5.50353800910569	7.73140476248031	0.490371200323061	0.153423150267019	0.251372936428371
AC027020.2	0.715297055853659	0.617899902417323	-0.211169357836549	0.20218799758545	0.304521722115878
AC091271.1	0.75393440403252	0.905792209590551	0.26474112385952	0.1883151271428	0.289765076047748
AL031775.2	0.481966557650407	0.451576086590551	-0.0939639556540683	0.208129552301098	0.311387624760557
AC046143.2	1.41238851484553	1.78855151216535	0.340654675407547	0.0820445192705018	0.159714907110156
MUC20-OT1	0.857841267406504	0.948599639622047	0.145088600240752	0.0260618309540357	0.0702785102173697
ZNF561-AS1	0.846399692886179	0.774519508692913	-0.128037525720936	0.0393181433587739	0.0933546778167022
AC080013.4	1.06378987885366	0.952751861897638	-0.159040788483959	0.596055994590692	0.667721101734681
CASC8	0.215676782756098	1.42968255102362	2.72875205800417	6.62480536854228e-11	7.45842671075052e-09
LINC02777	1.34757078112195	0.717181774228347	-0.909950321976406	9.16295529124576e-05	0.00102024257270682
FOXD2-AS1	1.26315302810569	1.38553460337008	0.133413313282529	0.00850940791202018	0.0310564676333143
MAST4-AS1	0.759843134658537	0.960232069464567	0.337681506361609	0.00188991576709026	0.0102954685537861
AC046134.2	0.584647895203252	0.737794806425197	0.33565161181955	0.0604974846886288	0.128307852141817
AL138976.2	0.640848480918699	0.708987462480315	0.14577682210702	0.35472960004079	0.456418752052483
SLC16A1-AS1	0.424171176821138	0.474449701314961	0.161608557813575	0.0897046110738984	0.170451377722696
AC104695.4	0.479936911715447	1.00466299925197	1.06579497040975	0.000794402725214555	0.00528114430008063
AL121772.3	0.659183648715447	0.687187294370079	0.060022905861985	0.169112605155708	0.268158602776246
AF131215.5	0.936582620138211	0.662377661299213	-0.49975224792196	0.1315491022898	0.225536595423248
LINC01094	1.1479988607561	0.908004180811024	-0.338350364937941	0.0173483761887855	0.0527875140338946
SLC12A9-AS1	1.10853671795122	1.58177312583465	0.51288613125191	0.000114544335217997	0.00121849918802767
AL138756.1	0.455658117691057	0.365828750102362	-0.31678331032908	0.00618374897863726	0.0244276165793536
TYMSOS	1.36448311097561	1.72327224288189	0.336796099186976	0.000807591006826965	0.005322221708406
AC009403.1	0.898813250186992	1.16842214561417	0.378468309758554	0.0140408960345636	0.0453809821595584
AL121603.2	1.01274086244715	1.10090689741732	0.120427398573906	0.151917194052127	0.250292840444419
AL135999.1	0.380837010495935	0.490743850834646	0.365796500985757	0.1109940753484	0.198613239464488
NKILA	1.2332948754878	0.738394734346457	-0.740053613188308	9.67390214748106e-06	0.000165435972167682
LINC02100	0.741962076422764	0.74844577496063	0.0125523476372768	0.918469856385149	0.930174494734885
MZF1-AS1	0.438224629162602	0.572206562740157	0.38486547512782	0.0461124044537406	0.104878549523575
ZNF674-AS1	1.02325379452846	1.15813861658268	0.178643921818189	0.102631332829588	0.186866483359533
AC022167.2	0.545342290918699	0.591483532188976	0.117175962474587	0.41094182168297	0.509809367395494
AC021016.1	1.07573694889431	0.760464294228346	-0.500372920883395	3.49222686502845e-06	7.14848256765672e-05
AC147067.1	1.10222840946341	1.04335100882677	-0.0791986201501496	0.0811254658992658	0.158382231835127
AL136018.1	0.810207159853659	1.12107921267717	0.468525479615137	0.510636219802069	0.598368883383818
NINJ2-AS1	2.06149410826016	1.80547230559055	-0.191314047275175	0.0245741545223799	0.0672058355460228
AC074117.1	1.04892337365041	1.42817569988976	0.445264186945386	9.22957215257734e-05	0.00102024257270682
AP000442.1	0.586060745837398	0.511057456440945	-0.197564711769403	0.0624404815670312	0.131192986931663
AL365361.1	0.66619416795935	0.441144636401575	-0.594690980095185	0.00380844710760811	0.0167613088866398
AC010980.2	0.371168387682927	0.644118466929134	0.79525221296715	0.0888801334705869	0.169361157008128
AC103691.1	0.677563281276423	0.766925950496063	0.178731593170127	0.48079472039246	0.572798648368795
MIR155HG	0.791486180308943	0.705797938732283	-0.165308943739015	0.0347228402464309	0.0857597882912458
AC083809.1	0.484989232341463	0.781721400055118	0.688701815730542	0.206753009203685	0.310014778506302
LINC02428	0.254427951495935	1.02288341610236	2.00731264306117	4.0025532240598e-12	5.79883294467511e-10
AC084018.1	1.16384777360976	1.10677135759843	-0.0725451584540275	0.718558811810381	0.76680328179765
AP001033.4	0.441539960300813	0.689310860527559	0.642610735329074	0.000146878797386851	0.00144841792167617
ZSCAN16-AS1	1.64342550807317	1.67444777706299	0.0269793172199909	0.719867828839053	0.767593872739985
AC022211.3	0.480479524829268	0.590320554346457	0.29702362254412	0.00485348847772602	0.0204908216668995
AC105460.1	8.95371357820325	18.5921208459528	1.05413327769707	0.000374449302288833	0.00294116864762915
WAKMAR2	0.809909226512195	0.635650080212598	-0.349527428749791	0.000431749146406835	0.00327692751008783
LPP-AS2	0.863378064666667	1.04196477513386	0.271242161726282	0.28196915154821	0.387528304925363
AGBL5-IT1	0.537414105642276	0.488499332732283	-0.137677597085507	0.147955569944022	0.246470992594789
AP006621.3	1.50282567765854	1.78581446317323	0.248904528185804	0.0225323977030219	0.0630254022707714
AC018690.1	0.659585429162602	0.823564585220472	0.320322264093533	0.00118811940599229	0.00736307026374121
U91328.1	0.532134062268293	0.74649115892126	0.48833541950051	0.0084657030690076	0.0309950266835482
AC005076.2	0.486719779788618	0.588323690283465	0.273518725600969	0.0197926429199777	0.0580040359758999
HOXA-AS2	0.382475729650406	0.546166057929134	0.513971455902894	0.00372480492617961	0.0166079585982464
